# Supplementary material for: 2-Amino-4-(4-chloro­phen­yl)-7,7-dimethyl-5-oxo-5,6,7,8-tetra­hydro-4H-chromene-3-carbonitrile propan-2-one monosolvate
Source: Acta Crystallogr Sect E Struct Rep Online. 2012 May 31;68(Pt 6):o1965–6. doi: 10.1107/S1600536812024142 (PMC3379514; doi:10.1107/S1600536812024142)
Supplement: Supplementary file 1 [file e-68-o1965-sup1.cif]

##############################################################################
#                                                                            #
# This CIF contains the data in a paper accepted for publication in          #
# Acta Crystallographica Section E. It conforms to the requirements of       #
# Notes for Authors for Acta Crystallographica Section E, and has been       #
# peer reviewed under the auspices of the IUCr Commission on Journals.       #
#                                                                            #
# Full details of the Crystallographic Information File format               #
# are given in the paper "The Crystallographic Information File (CIF):       #
# a New Standard Archive File for Crystallography" by S. R. Hall, F. H.      #
# Allen and I. D. Brown [Acta Cryst. (1991), A47, 655-685].                  #
#                                                                            #
# The current version of the core CIF dictionary is obtainable from          #
# ftp://ftp.iucr.org/pub/cif_core.dic.                                       #
#                                                                            #
# Software is freely available for graphical display of the structure(s)     #
# in this CIF. For information consult the CIF software page                 #
# http://www.iucr.org/resources/cif/software.                                #
#                                                                            #
# This file may be used for bona fide research purposes within the           #
# scientific community so long as proper attribution is given to the journal # 
# article from which it was obtained.                                        #
#                                                                            #
##############################################################################
data_global
_audit_creation_method     'PLATON <TABLE ACC> option'
_journal_date_recd_electronic     2012-05-25
_journal_date_accepted     2012-05-26
_journal_name_full     'Acta Crystallographica, Section E'
_journal_year     2012
_journal_volume     68
_journal_issue      6
_journal_page_first     o1965
_journal_page_last     o1966
_journal_paper_category     QO
_journal_paper_doi     10.1107/S1600536812024142
_journal_coeditor_code     XU5550
_publ_contact_author_name     'Mehmet Akkurt'
_publ_contact_author_address
;
Department of Physics
Faculty of Sciences
Erciyes University
38039 Kayseri
Turkey
;
_publ_contact_author_email     akkurt@erciyes.edu.tr
_publ_contact_author_fax     '+90-352-2076666 extra 33106'
_publ_contact_author_phone     '+90-352-2076666 extra 33106'
_publ_section_title
;\
2-Amino-4-(4-chlorophenyl)-7,7-dimethyl-5-oxo-5,6,7,8-tetrahydro-4<i>H</i>-\
chromene-3-carbonitrile propan-2-one monosolvate
;
loop_
    _publ_author_name
    _publ_author_address
    'Shaaban K. Mohamed'
;
Chemistry and Environmental Division
Manchester Metropolitan University
Manchester M1 5GD
England
;
    'Mehmet Akkurt'
;
Department of Physics
Faculty of Sciences
Erciyes University
38039 Kayseri
Turkey
;
    'Muhammad  N. Tahir'
;
University of Sargodha
Department of Physics
Sargodha
Pakistan
;
    'Antar A. Abdelhamid'
;
Chemistry and Environmental Division
Manchester Metropolitan University
Manchester M1 5GD
England
;
    'Mustafa R. Albayati'
;
Kirkuk University
College of Science
Department of Chemistry
Kirkuk
Iraq
;
data_I
_chemical_name_systematic
;
2-Amino-4-(4-chlorophenyl)-7,7-dimethyl-5-oxo-5,6,7,8-tetrahydro-4<i>H</i>-
chromene-3-carbonitrile propan-2-one monosolvate
;
_chemical_name_common     ?
_chemical_formula_moiety     'C18 H17 Cl N2 O2, C3 H6 O'
_chemical_formula_sum     'C21 H23 Cl N2 O3'
_chemical_formula_structural     ?
_chemical_formula_iupac     'C18 H17 Cl N2 O2 , C3 H6 O'
_chemical_formula_weight     386.86
_chemical_melting_point     ?
_symmetry_cell_setting     triclinic
_symmetry_space_group_name_H-M     'P -1'
_symmetry_space_group_name_Hall     '-P 1'
loop_
    _symmetry_equiv_pos_site_id
    _symmetry_equiv_pos_as_xyz
    1 x,y,z
    2 -x,-y,-z
_cell_length_a     8.1707(2)
_cell_length_b     9.4386(2)
_cell_length_c     13.5192(4)
_cell_angle_alpha     84.4460(10)
_cell_angle_beta     82.546(2)
_cell_angle_gamma     78.6250(10)
_cell_volume     1010.76(4)
_cell_formula_units_Z     2
_cell_measurement_reflns_used     430
_cell_measurement_theta_min     2.2
_cell_measurement_theta_max     21
_cell_measurement_temperature     296(2)
_cell_special_details
;
;
_exptl_crystal_description     prism
_exptl_crystal_colour     colourless
_exptl_crystal_size_max     0.28
_exptl_crystal_size_mid     0.25
_exptl_crystal_size_min     0.23
_exptl_crystal_size_rad     ?
_exptl_crystal_density_diffrn     1.271
_exptl_crystal_density_meas     ?
_exptl_crystal_density_method     'not measured'
_exptl_crystal_F_000     408
_exptl_absorpt_coefficient_mu     0.212
_exptl_absorpt_correction_type     multi-scan
_exptl_absorpt_process_details     '(SADABS; Bruker, 2005)'
_exptl_absorpt_correction_T_min     0.942
_exptl_absorpt_correction_T_max     0.952
_exptl_special_details
;
;
_diffrn_ambient_temperature     296(2)
_diffrn_radiation_type     'Mo K\a'
_diffrn_radiation_wavelength     0.71073
_diffrn_radiation_source     'fine-focus sealed tube'
_diffrn_radiation_monochromator     graphite
_diffrn_measurement_device_type     'Bruker Kappa APEXII CCD'
_diffrn_measurement_method     \w
_diffrn_detector_area_resol_mean     0.81
_diffrn_reflns_number     16320
_diffrn_reflns_av_R_equivalents     0.0270
_diffrn_reflns_av_sigmaI/netI     0.0300
_diffrn_reflns_theta_min     1.52
_diffrn_reflns_theta_max     27.90
_diffrn_reflns_theta_full     27.90
_diffrn_measured_fraction_theta_max     0.986
_diffrn_measured_fraction_theta_full     0.986
_diffrn_reflns_limit_h_min     -9
_diffrn_reflns_limit_h_max     10
_diffrn_reflns_limit_k_min     -12
_diffrn_reflns_limit_k_max     12
_diffrn_reflns_limit_l_min     -17
_diffrn_reflns_limit_l_max     17
_diffrn_reflns_reduction_process
;
;
_refine_special_details
;
Refinement on <i>F</i>^2^ for ALL reflections except those flagged by the user
for potential systematic errors. Weighted <i>R</i>-factors <i>wR</i> and all
goodnesses of fit <i>S</i> are based on <i>F</i>^2^, conventional
<i>R</i>-factors <i>R</i> are based on <i>F</i>, with <i>F</i> set to zero for
negative <i>F</i>^2^. The observed criterion of <i>F</i>^2^ > \s(<i>F</i>^2^)
is used only for calculating -<i>R</i>-factor-obs <i>etc</i>. and is not
relevant to the choice of reflections for refinement. <i>R</i>-factors based
on <i>F</i>^2^ are statistically about twice as large as those based on
<i>F</i>, and <i>R</i>-factors based on ALL data will be even larger.
;
_reflns_number_total     4769
_reflns_number_gt     3390
_reflns_threshold_expression     I>2\s(I)
_refine_ls_structure_factor_coef     Fsqd
_refine_ls_matrix_type     full
_refine_ls_R_factor_all     0.0677
_refine_ls_R_factor_gt     0.0449
_refine_ls_wR_factor_gt     0.1120
_refine_ls_wR_factor_ref     0.1259
_refine_ls_goodness_of_fit_ref     1.041
_refine_ls_restrained_S_all     1.041
_refine_ls_number_reflns     4769
_refine_ls_number_parameters     248
_refine_ls_number_restraints     0
_refine_ls_number_constraints     ?
_refine_ls_hydrogen_treatment     constr
_refine_ls_weighting_scheme     calc
_refine_ls_weighting_details
       'calc w = 1/[\s^2^(Fo^2^)+(0.0552P)^2^+0.2106P] where P=(Fo^2^+2Fc^2^)/3'
_atom_sites_solution_hydrogens     geom
_atom_sites_solution_primary     direct
_atom_sites_solution_secondary     difmap
_refine_ls_shift/su_max     0.000
_refine_ls_shift/su_mean     0.000
_refine_diff_density_max     0.326
_refine_diff_density_min     -0.337
_refine_ls_extinction_method     none
_refine_ls_abs_structure_details     ?
_refine_ls_abs_structure_Flack     .
loop_
    _atom_type_symbol
    _atom_type_description
    _atom_type_scat_dispersion_real
    _atom_type_scat_dispersion_imag
    _atom_type_scat_source
    C C 0.0033 0.0016 ' International Tables Vol C Tables 4.2.6.8 and 6.1.1.4'
    H H 0.0000 0.0000 ' International Tables Vol C Tables 4.2.6.8 and 6.1.1.4'
    Cl Cl 0.1484 0.1585 ' International Tables Vol C Tables 4.2.6.8 and 6.1.1.4'
    N N 0.0061 0.0033 ' International Tables Vol C Tables 4.2.6.8 and 6.1.1.4'
    O O 0.0106 0.0060 ' International Tables Vol C Tables 4.2.6.8 and 6.1.1.4'
_computing_data_collection     'APEX2 (Bruker, 2007)'
_computing_cell_refinement     'SAINT (Bruker, 2007)'
_computing_data_reduction     'SAINT (Bruker, 2007)'
_computing_structure_solution     'SHELXS97 (Sheldrick, 2008)'
_computing_structure_refinement     'SHELXL97 (Sheldrick, 2008)'
_computing_molecular_graphics
;
ORTEP-3 for Windows (Farrugia, 1997) and PLATON (Spek, 2009)
;
_computing_publication_material
;
WinGX (Farrugia, 1999) and PLATON (Spek, 2009)
;
loop_
    _atom_site_type_symbol
    _atom_site_label
    _atom_site_fract_x
    _atom_site_fract_y
    _atom_site_fract_z
    _atom_site_U_iso_or_equiv
    _atom_site_thermal_displace_type
    _atom_site_calc_flag
    _atom_site_refinement_flags
    _atom_site_occupancy
    _atom_site_disorder_assembly
    _atom_site_disorder_group
    Cl Cl1 1.23217(8) -0.04097(7) 0.07282(5) 0.0908(3) Uani d . 1.000 . .
    O O1 0.49042(12) 0.48205(10) 0.35120(8) 0.0400(3) Uani d . 1.000 . .
    O O2 1.05221(14) 0.51811(13) 0.37189(11) 0.0565(5) Uani d . 1.000 . .
    N N1 0.67987(18) 0.01830(15) 0.51140(12) 0.0536(5) Uani d . 1.000 . .
    N N2 0.36160(16) 0.29958(14) 0.40904(11) 0.0480(5) Uani d . 1.000 . .
    C C1 0.92881(17) 0.24000(15) 0.30888(11) 0.0342(4) Uani d . 1.000 . .
    C C2 1.05201(19) 0.12327(17) 0.33381(14) 0.0460(5) Uani d . 1.000 . .
    C C3 1.1449(2) 0.03660(19) 0.26177(16) 0.0555(6) Uani d . 1.000 . .
    C C4 1.1148(2) 0.06724(19) 0.16419(15) 0.0531(6) Uani d . 1.000 . .
    C C5 0.9934(2) 0.18223(19) 0.13653(14) 0.0513(6) Uani d . 1.000 . .
    C C6 0.9008(2) 0.26753(17) 0.20960(12) 0.0430(5) Uani d . 1.000 . .
    C C7 0.82134(17) 0.32702(15) 0.39096(11) 0.0337(4) Uani d . 1.000 . .
    C C8 0.65888(18) 0.27155(15) 0.42120(11) 0.0335(4) Uani d . 1.000 . .
    C C9 0.50856(18) 0.34425(15) 0.39607(11) 0.0342(4) Uani d . 1.000 . .
    C C10 0.62537(18) 0.55179(15) 0.33926(11) 0.0334(4) Uani d . 1.000 . .
    C C11 0.77873(17) 0.48648(15) 0.36014(11) 0.0326(4) Uani d . 1.000 . .
    C C12 0.66848(18) 0.13136(16) 0.47074(12) 0.0380(4) Uani d . 1.000 . .
    C C13 0.90997(19) 0.57350(16) 0.35344(12) 0.0388(5) Uani d . 1.000 . .
    C C14 0.8623(2) 0.73361(17) 0.32758(14) 0.0463(5) Uani d . 1.000 . .
    C C15 0.7272(2) 0.77363(16) 0.25591(12) 0.0409(5) Uani d . 1.000 . .
    C C16 0.57651(18) 0.70488(15) 0.30076(12) 0.0387(5) Uani d . 1.000 . .
    C C17 0.6697(2) 0.93797(18) 0.24419(17) 0.0592(7) Uani d . 1.000 . .
    C C18 0.7976(2) 0.7186(2) 0.15339(14) 0.0564(6) Uani d . 1.000 . .
    O O3 0.5451(2) 0.50051(18) 0.11608(13) 0.0843(7) Uani d . 1.000 . .
    C C19 0.4295(3) 0.4388(2) 0.11692(15) 0.0603(7) Uani d . 1.000 . .
    C C20 0.4577(4) 0.2802(3) 0.1159(2) 0.0995(13) Uani d . 1.000 . .
    C C21 0.2546(3) 0.5175(3) 0.1176(3) 0.1166(13) Uani d . 1.000 . .
    H H2 1.07260 0.10280 0.40020 0.0550 Uiso c R 1.000 . .
    H H2A 0.35510 0.21450 0.43660 0.0580 Uiso c R 1.000 . .
    H H2B 0.27340 0.35580 0.38990 0.0580 Uiso c R 1.000 . .
    H H3 1.22690 -0.04170 0.27950 0.0670 Uiso c R 1.000 . .
    H H5 0.97400 0.20230 0.06990 0.0620 Uiso c R 1.000 . .
    H H6 0.81800 0.34500 0.19150 0.0520 Uiso c R 1.000 . .
    H H7 0.88370 0.31470 0.44940 0.0410 Uiso c R 1.000 . .
    H H14A 0.96180 0.76980 0.29740 0.0560 Uiso c R 1.000 . .
    H H14B 0.82190 0.78160 0.38870 0.0560 Uiso c R 1.000 . .
    H H16A 0.51530 0.76070 0.35500 0.0460 Uiso c R 1.000 . .
    H H16B 0.50160 0.70960 0.25000 0.0460 Uiso c R 1.000 . .
    H H17A 0.76440 0.98270 0.22010 0.0890 Uiso c R 1.000 . .
    H H17B 0.62060 0.97280 0.30780 0.0890 Uiso c R 1.000 . .
    H H17C 0.58780 0.96160 0.19740 0.0890 Uiso c R 1.000 . .
    H H18A 0.71240 0.74390 0.10870 0.0850 Uiso c R 1.000 . .
    H H18B 0.83210 0.61510 0.16000 0.0850 Uiso c R 1.000 . .
    H H18C 0.89240 0.76210 0.12710 0.0850 Uiso c R 1.000 . .
    H H20A 0.41990 0.25490 0.05680 0.1490 Uiso c R 1.000 . .
    H H20B 0.39630 0.24090 0.17400 0.1490 Uiso c R 1.000 . .
    H H20C 0.57550 0.24120 0.11620 0.1490 Uiso c R 1.000 . .
    H H21A 0.25020 0.61800 0.12620 0.1750 Uiso c R 1.000 . .
    H H21B 0.18550 0.47730 0.17170 0.1750 Uiso c R 1.000 . .
    H H21C 0.21410 0.50840 0.05540 0.1750 Uiso c R 1.000 . .
loop_
    _atom_site_aniso_label
    _atom_site_aniso_U_11
    _atom_site_aniso_U_22
    _atom_site_aniso_U_33
    _atom_site_aniso_U_12
    _atom_site_aniso_U_13
    _atom_site_aniso_U_23
    Cl1 0.0881(4) 0.0749(4) 0.1017(5) -0.0010(3) 0.0216(3) -0.0411(3)
    O1 0.0293(5) 0.0326(5) 0.0566(7) -0.0079(4) -0.0069(5) 0.0111(5)
    O2 0.0351(6) 0.0490(7) 0.0871(10) -0.0102(5) -0.0169(6) 0.0050(6)
    N1 0.0469(8) 0.0429(8) 0.0700(10) -0.0113(6) -0.0163(7) 0.0197(7)
    N2 0.0314(7) 0.0391(7) 0.0715(10) -0.0099(6) -0.0074(6) 0.0151(7)
    C1 0.0271(7) 0.0287(7) 0.0468(9) -0.0067(6) -0.0050(6) 0.0019(6)
    C2 0.0354(8) 0.0405(9) 0.0591(11) -0.0009(7) -0.0090(7) 0.0036(8)
    C3 0.0384(9) 0.0392(9) 0.0830(14) 0.0046(7) -0.0040(9) -0.0041(9)
    C4 0.0451(10) 0.0430(9) 0.0698(13) -0.0097(8) 0.0099(8) -0.0169(8)
    C5 0.0579(11) 0.0464(10) 0.0500(10) -0.0122(8) -0.0019(8) -0.0055(8)
    C6 0.0431(9) 0.0350(8) 0.0497(10) -0.0035(7) -0.0075(7) -0.0016(7)
    C7 0.0304(7) 0.0318(7) 0.0395(8) -0.0065(6) -0.0093(6) 0.0036(6)
    C8 0.0330(7) 0.0294(7) 0.0371(8) -0.0063(6) -0.0038(6) 0.0036(6)
    C9 0.0344(7) 0.0308(7) 0.0365(8) -0.0083(6) -0.0020(6) 0.0037(6)
    C10 0.0323(7) 0.0291(7) 0.0384(8) -0.0078(6) -0.0012(6) -0.0006(6)
    C11 0.0306(7) 0.0287(7) 0.0383(8) -0.0060(6) -0.0031(6) -0.0011(6)
    C12 0.0315(7) 0.0387(8) 0.0430(8) -0.0066(6) -0.0072(6) 0.0050(7)
    C13 0.0363(8) 0.0367(8) 0.0443(9) -0.0093(6) -0.0050(6) -0.0024(6)
    C14 0.0442(9) 0.0355(8) 0.0619(11) -0.0141(7) -0.0079(8) -0.0013(7)
    C15 0.0423(8) 0.0298(8) 0.0508(9) -0.0108(6) -0.0030(7) 0.0019(7)
    C16 0.0360(8) 0.0286(7) 0.0488(9) -0.0032(6) -0.0022(7) 0.0016(6)
    C17 0.0613(11) 0.0318(9) 0.0848(14) -0.0125(8) -0.0127(10) 0.0085(9)
    C18 0.0596(11) 0.0564(11) 0.0512(11) -0.0167(9) 0.0037(8) 0.0048(8)
    O3 0.0928(12) 0.0868(11) 0.0863(12) -0.0419(10) -0.0209(9) -0.0046(9)
    C19 0.0682(13) 0.0644(12) 0.0506(11) -0.0211(10) -0.0033(9) -0.0024(9)
    C20 0.109(2) 0.0637(15) 0.132(3) -0.0259(15) -0.0305(18) 0.0047(15)
    C21 0.0753(18) 0.115(2) 0.140(3) 0.0068(16) 0.0197(17) -0.006(2)
_geom_special_details
;
Bond distances, angles <i>etc</i>. have been calculated using the rounded
fractional coordinates. All su's are estimated from the variances of the
(full) variance-covariance matrix. The cell e.s.d.'s are taken into account in
the estimation of distances, angles and torsion angles
;
loop_
    _geom_bond_atom_site_label_1
    _geom_bond_atom_site_label_2
    _geom_bond_site_symmetry_1
    _geom_bond_site_symmetry_2
    _geom_bond_distance
    _geom_bond_publ_flag
    Cl1 C4 . . 1.743(2) no
    O1 C9 . . 1.3697(17) no
    O1 C10 . . 1.3765(18) no
    O2 C13 . . 1.223(2) no
    O3 C19 . . 1.202(3) no
    N1 C12 . . 1.145(2) no
    N2 C9 . . 1.335(2) no
    N2 H2B . . 0.8600 no
    N2 H2A . . 0.8600 no
    C1 C2 . . 1.385(2) no
    C1 C6 . . 1.382(2) no
    C1 C7 . . 1.522(2) no
    C2 C3 . . 1.383(3) no
    C3 C4 . . 1.366(3) no
    C4 C5 . . 1.377(2) no
    C5 C6 . . 1.384(2) no
    C7 C11 . . 1.507(2) no
    C7 C8 . . 1.515(2) no
    C8 C9 . . 1.351(2) no
    C8 C12 . . 1.417(2) no
    C10 C11 . . 1.335(2) no
    C10 C16 . . 1.483(2) no
    C11 C13 . . 1.463(2) no
    C13 C14 . . 1.503(2) no
    C14 C15 . . 1.530(2) no
    C15 C16 . . 1.533(2) no
    C15 C17 . . 1.528(2) no
    C15 C18 . . 1.529(2) no
    C2 H2 . . 0.9300 no
    C3 H3 . . 0.9300 no
    C5 H5 . . 0.9300 no
    C6 H6 . . 0.9300 no
    C7 H7 . . 0.9800 no
    C14 H14B . . 0.9700 no
    C14 H14A . . 0.9700 no
    C16 H16A . . 0.9700 no
    C16 H16B . . 0.9700 no
    C17 H17B . . 0.9600 no
    C17 H17C . . 0.9600 no
    C17 H17A . . 0.9600 no
    C18 H18B . . 0.9600 no
    C18 H18C . . 0.9600 no
    C18 H18A . . 0.9600 no
    C19 C20 . . 1.470(3) no
    C19 C21 . . 1.474(4) no
    C20 H20A . . 0.9600 no
    C20 H20B . . 0.9600 no
    C20 H20C . . 0.9600 no
    C21 H21A . . 0.9600 no
    C21 H21B . . 0.9600 no
    C21 H21C . . 0.9600 no
loop_
    _geom_angle_atom_site_label_1
    _geom_angle_atom_site_label_2
    _geom_angle_atom_site_label_3
    _geom_angle_site_symmetry_1
    _geom_angle_site_symmetry_2
    _geom_angle_site_symmetry_3
    _geom_angle
    _geom_angle_publ_flag
    C9 O1 C10 . . . 118.92(11) no
    C9 N2 H2B . . . 120.00 no
    H2A N2 H2B . . . 120.00 no
    C9 N2 H2A . . . 120.00 no
    C6 C1 C7 . . . 122.04(13) no
    C2 C1 C6 . . . 118.08(14) no
    C2 C1 C7 . . . 119.74(14) no
    C1 C2 C3 . . . 121.22(17) no
    C2 C3 C4 . . . 119.25(16) no
    Cl1 C4 C3 . . . 119.52(14) no
    C3 C4 C5 . . . 121.21(17) no
    Cl1 C4 C5 . . . 119.27(15) no
    C4 C5 C6 . . . 118.86(17) no
    C1 C6 C5 . . . 121.37(15) no
    C1 C7 C11 . . . 112.80(12) no
    C1 C7 C8 . . . 110.40(12) no
    C8 C7 C11 . . . 108.40(12) no
    C7 C8 C9 . . . 123.08(13) no
    C7 C8 C12 . . . 117.87(13) no
    C9 C8 C12 . . . 118.83(14) no
    N2 C9 C8 . . . 128.24(14) no
    O1 C9 N2 . . . 110.31(12) no
    O1 C9 C8 . . . 121.45(13) no
    O1 C10 C11 . . . 122.99(13) no
    O1 C10 C16 . . . 111.12(12) no
    C11 C10 C16 . . . 125.89(14) no
    C10 C11 C13 . . . 118.65(13) no
    C7 C11 C10 . . . 122.53(13) no
    C7 C11 C13 . . . 118.81(12) no
    N1 C12 C8 . . . 178.38(17) no
    O2 C13 C11 . . . 120.84(14) no
    O2 C13 C14 . . . 121.28(14) no
    C11 C13 C14 . . . 117.84(13) no
    C13 C14 C15 . . . 113.74(13) no
    C16 C15 C17 . . . 108.70(13) no
    C16 C15 C18 . . . 110.90(13) no
    C17 C15 C18 . . . 108.98(15) no
    C14 C15 C18 . . . 109.79(14) no
    C14 C15 C16 . . . 108.05(13) no
    C14 C15 C17 . . . 110.41(13) no
    C10 C16 C15 . . . 113.11(12) no
    C1 C2 H2 . . . 119.00 no
    C3 C2 H2 . . . 119.00 no
    C2 C3 H3 . . . 120.00 no
    C4 C3 H3 . . . 120.00 no
    C4 C5 H5 . . . 121.00 no
    C6 C5 H5 . . . 121.00 no
    C1 C6 H6 . . . 119.00 no
    C5 C6 H6 . . . 119.00 no
    C1 C7 H7 . . . 108.00 no
    C8 C7 H7 . . . 108.00 no
    C11 C7 H7 . . . 108.00 no
    C13 C14 H14A . . . 109.00 no
    C13 C14 H14B . . . 109.00 no
    C15 C14 H14A . . . 109.00 no
    C15 C14 H14B . . . 109.00 no
    H14A C14 H14B . . . 108.00 no
    C10 C16 H16A . . . 109.00 no
    C10 C16 H16B . . . 109.00 no
    C15 C16 H16A . . . 109.00 no
    C15 C16 H16B . . . 109.00 no
    H16A C16 H16B . . . 108.00 no
    C15 C17 H17A . . . 109.00 no
    C15 C17 H17B . . . 109.00 no
    C15 C17 H17C . . . 109.00 no
    H17A C17 H17B . . . 109.00 no
    H17A C17 H17C . . . 110.00 no
    H17B C17 H17C . . . 109.00 no
    C15 C18 H18A . . . 109.00 no
    C15 C18 H18B . . . 109.00 no
    C15 C18 H18C . . . 109.00 no
    H18A C18 H18B . . . 109.00 no
    H18A C18 H18C . . . 109.00 no
    H18B C18 H18C . . . 110.00 no
    O3 C19 C20 . . . 120.9(2) no
    O3 C19 C21 . . . 122.05(19) no
    C20 C19 C21 . . . 117.0(2) no
    C19 C20 H20A . . . 109.00 no
    C19 C20 H20B . . . 110.00 no
    C19 C20 H20C . . . 109.00 no
    H20A C20 H20B . . . 109.00 no
    H20A C20 H20C . . . 109.00 no
    H20B C20 H20C . . . 109.00 no
    C19 C21 H21A . . . 109.00 no
    C19 C21 H21B . . . 109.00 no
    C19 C21 H21C . . . 109.00 no
    H21A C21 H21B . . . 109.00 no
    H21A C21 H21C . . . 110.00 no
    H21B C21 H21C . . . 109.00 no
loop_
    _geom_torsion_atom_site_label_1
    _geom_torsion_atom_site_label_2
    _geom_torsion_atom_site_label_3
    _geom_torsion_atom_site_label_4
    _geom_torsion_site_symmetry_1
    _geom_torsion_site_symmetry_2
    _geom_torsion_site_symmetry_3
    _geom_torsion_site_symmetry_4
    _geom_torsion
    _geom_torsion_publ_flag
    C9 O1 C10 C16 . . . . -173.19(12) no
    C10 O1 C9 N2 . . . . 174.51(12) no
    C10 O1 C9 C8 . . . . -5.5(2) no
    C9 O1 C10 C11 . . . . 7.0(2) no
    C7 C1 C2 C3 . . . . 176.02(14) no
    C2 C1 C6 C5 . . . . -0.5(2) no
    C7 C1 C6 C5 . . . . -176.29(15) no
    C6 C1 C2 C3 . . . . 0.1(2) no
    C2 C1 C7 C8 . . . . -94.69(16) no
    C2 C1 C7 C11 . . . . 143.88(14) no
    C6 C1 C7 C8 . . . . 81.04(17) no
    C6 C1 C7 C11 . . . . -40.39(19) no
    C1 C2 C3 C4 . . . . 0.3(3) no
    C2 C3 C4 Cl1 . . . . 179.66(13) no
    C2 C3 C4 C5 . . . . -0.3(3) no
    Cl1 C4 C5 C6 . . . . 180.00(15) no
    C3 C4 C5 C6 . . . . -0.1(3) no
    C4 C5 C6 C1 . . . . 0.5(3) no
    C1 C7 C8 C12 . . . . 67.77(17) no
    C11 C7 C8 C9 . . . . 17.28(19) no
    C11 C7 C8 C12 . . . . -168.22(13) no
    C1 C7 C11 C10 . . . . 106.77(16) no
    C1 C7 C8 C9 . . . . -106.73(16) no
    C1 C7 C11 C13 . . . . -73.65(17) no
    C8 C7 C11 C10 . . . . -15.79(19) no
    C8 C7 C11 C13 . . . . 163.79(13) no
    C7 C8 C9 N2 . . . . 172.17(15) no
    C12 C8 C9 O1 . . . . 177.72(13) no
    C12 C8 C9 N2 . . . . -2.3(2) no
    C7 C8 C9 O1 . . . . -7.8(2) no
    O1 C10 C11 C7 . . . . 5.0(2) no
    O1 C10 C11 C13 . . . . -174.58(13) no
    C16 C10 C11 C7 . . . . -174.80(14) no
    C16 C10 C11 C13 . . . . 5.6(2) no
    O1 C10 C16 C15 . . . . -162.22(12) no
    C11 C10 C16 C15 . . . . 17.6(2) no
    C7 C11 C13 O2 . . . . 0.4(2) no
    C7 C11 C13 C14 . . . . -176.99(14) no
    C10 C11 C13 O2 . . . . -180.00(17) no
    C10 C11 C13 C14 . . . . 2.6(2) no
    O2 C13 C14 C15 . . . . 148.89(16) no
    C11 C13 C14 C15 . . . . -33.7(2) no
    C13 C14 C15 C16 . . . . 53.89(18) no
    C13 C14 C15 C17 . . . . 172.65(15) no
    C13 C14 C15 C18 . . . . -67.18(18) no
    C14 C15 C16 C10 . . . . -45.43(17) no
    C17 C15 C16 C10 . . . . -165.27(14) no
    C18 C15 C16 C10 . . . . 74.94(17) no
loop_
    _geom_hbond_atom_site_label_D
    _geom_hbond_atom_site_label_H
    _geom_hbond_atom_site_label_A
    _geom_hbond_site_symmetry_A
    _geom_hbond_distance_DH
    _geom_hbond_distance_HA
    _geom_hbond_distance_DA
    _geom_hbond_angle_DHA
    _geom_hbond_publ_flag
    N2 H2A N1 2_656 0.86 2.30 3.1552(19) 171 yes
    N2 H2B O2 1_455 0.86 2.15 2.9949(18) 167 yes
    C2 H2 N1 2_756 0.93 2.51 3.234(2) 135 yes
    C6 H6 Cg1 1_555 0.93 2.76 3.0785(17) 101 no
    C17 H17A Cg2 1_565 0.96 2.93 3.8221(18) 155 yes
_iucr_refine_instructions_details
;
TITL  280-UK in P-1
CELL  0.71073   8.1707   9.4386  13.5192   84.446   82.546   78.625
ZERR     2.00   0.0002   0.0002   0.0004    0.001    0.002    0.001
LATT   1
SFAC  C    H    N    O    CL
UNIT  42   46   4    6    2
MERG   2
FMAP   2
PLAN    6
ACTA
HTAB    2.00000
BOND   $H
CONF
LIST   4
L.S.  13
TEMP    23.00
WGHT    0.055200    0.210600
FVAR       0.24100
MOLE    1
C1    1    0.928813    0.240000    0.308880    11.00000    0.02707    0.02871 =
         0.04685    0.00190   -0.00501   -0.00673
C2    1    1.052011    0.123266    0.333813    11.00000    0.03540    0.04050 =
         0.05909    0.00364   -0.00899   -0.00095
AFIX  43
H2    2    1.072619    0.102834    0.400240    11.00000   -1.20000
AFIX   0
C3    1    1.144875    0.036597    0.261765    11.00000    0.03845    0.03923 =
         0.08298   -0.00411   -0.00405    0.00458
AFIX  43
H3    2    1.226905   -0.041688    0.279523    11.00000   -1.20000
AFIX   0
C4    1    1.114794    0.067236    0.164194    11.00000    0.04512    0.04303 =
         0.06976   -0.01693    0.00994   -0.00966
C5    1    0.993436    0.182232    0.136534    11.00000    0.05790    0.04639 =
         0.05003   -0.00548   -0.00190   -0.01225
AFIX  43
H5    2    0.974001    0.202293    0.069897    11.00000   -1.20000
AFIX   0
C6    1    0.900790    0.267531    0.209604    11.00000    0.04311    0.03498 =
         0.04973   -0.00159   -0.00750   -0.00351
AFIX  43
H6    2    0.817987    0.344956    0.191512    11.00000   -1.20000
AFIX   0
C7    1    0.821339    0.327018    0.390961    11.00000    0.03037    0.03184 =
         0.03951    0.00356   -0.00927   -0.00645
AFIX  13
H7    2    0.883678    0.314717    0.449400    11.00000   -1.20000
AFIX   0
C8    1    0.658880    0.271552    0.421204    11.00000    0.03304    0.02936 =
         0.03707    0.00365   -0.00383   -0.00627
C9    1    0.508559    0.344251    0.396069    11.00000    0.03437    0.03079 =
         0.03653    0.00375   -0.00200   -0.00833
C10   1    0.625366    0.551787    0.339263    11.00000    0.03228    0.02913 =
         0.03839   -0.00057   -0.00125   -0.00779
C11   1    0.778734    0.486477    0.360136    11.00000    0.03060    0.02873 =
         0.03835   -0.00111   -0.00313   -0.00601
C12   1    0.668476    0.131359    0.470738    11.00000    0.03147    0.03867 =
         0.04300    0.00498   -0.00718   -0.00657
C13   1    0.909968    0.573500    0.353438    11.00000    0.03627    0.03670 =
         0.04431   -0.00241   -0.00502   -0.00925
C14   1    0.862254    0.733607    0.327579    11.00000    0.04421    0.03551 =
         0.06187   -0.00131   -0.00790   -0.01410
AFIX  23
H14A  2    0.961813    0.769779    0.297446    11.00000   -1.20000
H14B  2    0.821894    0.781627    0.388750    11.00000   -1.20000
AFIX   0
C15   1    0.727191    0.773631    0.255911    11.00000    0.04228    0.02984 =
         0.05080    0.00193   -0.00296   -0.01083
C16   1    0.576509    0.704875    0.300764    11.00000    0.03598    0.02864 =
         0.04883    0.00157   -0.00218   -0.00319
AFIX  23
H16A  2    0.515277    0.760700    0.354985    11.00000   -1.20000
H16B  2    0.501572    0.709627    0.249962    11.00000   -1.20000
AFIX   0
C17   1    0.669653    0.937966    0.244188    11.00000    0.06126    0.03176 =
         0.08476    0.00851   -0.01273   -0.01253
AFIX 137
H17A  2    0.764444    0.982721    0.220050    11.00000   -1.50000
H17B  2    0.620583    0.972815    0.307792    11.00000   -1.50000
H17C  2    0.587792    0.961579    0.197359    11.00000   -1.50000
AFIX   0
C18   1    0.797592    0.718571    0.153391    11.00000    0.05961    0.05638 =
         0.05116    0.00476    0.00370   -0.01668
AFIX 137
H18A  2    0.712411    0.743895    0.108727    11.00000   -1.50000
H18B  2    0.832138    0.615142    0.159967    11.00000   -1.50000
H18C  2    0.892442    0.762095    0.127092    11.00000   -1.50000
AFIX   0
N1    3    0.679868    0.018301    0.511402    11.00000    0.04687    0.04291 =
         0.07001    0.01974   -0.01628   -0.01129
N2    3    0.361604    0.299580    0.409042    11.00000    0.03139    0.03906 =
         0.07146    0.01509   -0.00736   -0.00991
AFIX  93
H2A   2    0.355126    0.214524    0.436566    11.00000   -1.20000
H2B   2    0.273384    0.355850    0.389878    11.00000   -1.20000
AFIX   0
O1    4    0.490421    0.482047    0.351196    11.00000    0.02932    0.03262 =
         0.05658    0.01110   -0.00687   -0.00791
O2    4    1.052213    0.518109    0.371891    11.00000    0.03515    0.04896 =
         0.08708    0.00504   -0.01693   -0.01019
CL1   5    1.232170   -0.040973    0.072817    11.00000    0.08812    0.07489 =
         0.10170   -0.04115    0.02164   -0.00095
MOLE    2
C19   1    0.429466    0.438818    0.116917    11.00000    0.06819    0.06439 =
         0.05061   -0.00245   -0.00330   -0.02112
C20   1    0.457750    0.280173    0.115893    11.00000    0.10880    0.06373 =
         0.13191    0.00466   -0.03049   -0.02590
AFIX 137
H20A  2    0.419921    0.254857    0.056775    11.00000   -1.50000
H20B  2    0.396330    0.240901    0.174028    11.00000   -1.50000
H20C  2    0.575462    0.241195    0.116208    11.00000   -1.50000
AFIX   0
C21   1    0.254552    0.517478    0.117602    11.00000    0.07525    0.11491 =
         0.13952   -0.00613    0.01972    0.00683
AFIX 137
H21A  2    0.250162    0.618000    0.126156    11.00000   -1.50000
H21B  2    0.185482    0.477255    0.171724    11.00000   -1.50000
H21C  2    0.214105    0.508403    0.055372    11.00000   -1.50000
AFIX   0
O3    4    0.545132    0.500512    0.116084    11.00000    0.09281    0.08678 =
         0.08634   -0.00459   -0.02091   -0.04185
HKLF    4  1.0  1.00  0.00  0.00  0.00  1.00  0.00  0.00  0.00  1.00
REM   280-UK in P-1
REM R1 =  0.0449 for   3390 Fo > 4sig(Fo)  and  0.0677 for all   4769 data
REM    248 parameters refined using      0 restraints
END
WGHT      0.0552      0.2106
REM Highest difference peak  0.326,  deepest hole -0.337,  1-sigma level  0.037
Q1    1   1.2178 -0.1026  0.1277  11.00000  0.05    0.33
Q2    1   0.8109  0.4135  0.3659  11.00000  0.05    0.22
Q3    1   0.7214  0.5049  0.3216  11.00000  0.05    0.20
Q4    1   0.5943  0.2862  0.3816  11.00000  0.05    0.19
Q5    1   0.8858  0.2832  0.3491  11.00000  0.05    0.19
Q6    1   0.7477  0.7460  0.2120  11.00000  0.05    0.19
;
