# Supplementary material for: 2-Amino-4-(4-chloro­phen­yl)-7,7-dimethyl-5-oxo-5,6,7,8-tetra­hydro-4H-chromene-3-carbonitrile propan-2-one monosolvate
Source: Acta Crystallogr Sect E Struct Rep Online. 2012 May 31;68(Pt 6):o1965–6. doi: 10.1107/S1600536812024142 (PMC3379514; doi:10.1107/S1600536812024142)
Supplement: Supplementary file 2 [file e-68-o1965-Isup2.hkl]

# 
# h,k,l, Fc-squared, Fo-squared, sigma(Fo-squared) and status flag 
# 
data_I
_shelx_title '  280-UK in P-1' 
_shelx_refln_list_code          4 
_shelx_F_calc_maximum      129.07 
_exptl_crystal_F_000       408.00 
_reflns_d_resolution_high  0.7593 
 
loop_ 
 _symmetry_equiv_pos_as_xyz 
 'x, y, z' 
 '-x, -y, -z' 
 
_cell_length_a     8.1707 
_cell_length_b     9.4386 
_cell_length_c    13.5192 
_cell_angle_alpha  84.446 
_cell_angle_beta   82.546 
_cell_angle_gamma  78.625 
 
_shelx_F_squared_multiplier     1.000 
 
loop_ 
 _refln_index_h 
 _refln_index_k 
 _refln_index_l 
 _refln_F_squared_calc 
 _refln_F_squared_meas 
 _refln_F_squared_sigma 
 _refln_observed_status 
   1   0   0      148.70      133.95      2.80 o 
   2   0   0        2.85        7.86      0.61 o 
   3   0   0      129.34      114.54      3.03 o 
   4   0   0       44.30       42.54      0.84 o 
   5   0   0       97.73      104.72      1.76 o 
   6   0   0        3.03        2.92      0.44 o 
   7   0   0      236.21      229.95      3.86 o 
   8   0   0        1.26        1.32      1.03 o 
   9   0   0        0.76        0.00      1.10 o 
  10   0   0        2.53        2.93      1.38 o 
 -10   1   0        3.21        3.35      2.58 o 
  -9   1   0       65.69       60.84      3.47 o 
  -8   1   0       16.32       19.02      2.75 o 
  -7   1   0        9.79       10.20      0.82 o 
  -6   1   0        0.04       -0.35      0.35 o 
  -5   1   0        0.25       -0.29      0.29 o 
  -4   1   0      386.77      400.54      4.73 o 
  -3   1   0     1556.63     1600.28     18.62 o 
  -2   1   0     4793.23     4691.56     41.80 o 
  -1   1   0     3840.38     3648.58     29.69 o 
   0   1   0      693.48      662.36      6.75 o 
   1   1   0      465.98      487.62      4.68 o 
   2   1   0     1525.41     1620.88     30.80 o 
   3   1   0      243.30      281.64      6.03 o 
   4   1   0       15.15        9.30      1.38 o 
   5   1   0        4.91        5.09      0.85 o 
   6   1   0       53.31       52.94      2.30 o 
   7   1   0      173.49      166.68      5.09 o 
   8   1   0       50.96       43.79      1.88 o 
   9   1   0       10.05       10.04      2.50 o 
  10   1   0        7.71        6.57      1.15 o 
 -10   2   0        1.29       -0.86      2.24 o 
  -9   2   0        1.33        0.52      1.46 o 
  -8   2   0       43.48       41.67      2.56 o 
  -7   2   0        1.13       -0.53      0.76 o 
  -6   2   0       38.78       37.27      1.37 o 
  -5   2   0        6.79        4.54      0.53 o 
  -4   2   0      594.98      615.09      6.65 o 
  -3   2   0       61.66       75.94      1.42 o 
  -2   2   0      121.59      111.38      1.30 o 
  -1   2   0      538.96      507.19      4.69 o 
   0   2   0      848.14      855.85      8.52 o 
   1   2   0        3.69        3.90      0.48 o 
   2   2   0     2432.40     2548.30     25.48 o 
   3   2   0      126.78      137.89      2.75 o 
   4   2   0      252.21      317.83      9.99 o 
   5   2   0        2.25        4.48      1.21 o 
   6   2   0        4.40        3.10      0.85 o 
   7   2   0      103.69      109.61      3.65 o 
   8   2   0        3.29        4.30      1.89 o 
  -9   3   0        0.12       -2.07      2.07 o 
  -8   3   0        6.76        5.05      1.48 o 
  -7   3   0        5.87        5.60      2.34 o 
  -6   3   0        5.47        3.27      0.99 o 
  -5   3   0       17.06       21.70      0.88 o 
  -4   3   0        0.18        1.24      0.60 o 
  -3   3   0      439.72      484.92      5.99 o 
  -2   3   0      498.19      461.17      5.69 o 
  -1   3   0      555.56      605.79      6.67 o 
   0   3   0       48.31       54.10      1.09 o 
   1   3   0       12.55        9.36      0.43 o 
   2   3   0     3305.10     3283.51     30.91 o 
   3   3   0     3110.32     3378.27     42.72 o 
   4   3   0     1564.67     1778.44     25.46 o 
   5   3   0      101.08      109.35      4.39 o 
   7   3   0       20.82       26.51      2.41 o 
  -9   4   0        3.31        2.58      3.10 o 
  -8   4   0       23.15       23.59      2.89 o 
  -7   4   0        2.73       -0.57      1.08 o 
  -6   4   0       37.03       37.31      2.58 o 
  -5   4   0       57.30       55.35      2.31 o 
  -4   4   0       74.52       64.06      3.47 o 
  -3   4   0       18.03       22.07      0.99 o 
  -2   4   0       44.43       49.54      1.35 o 
  -1   4   0      254.70      254.18      3.40 o 
   0   4   0     6342.70     6562.72     66.32 o 
   1   4   0        9.06       12.63      0.72 o 
   2   4   0       22.64       18.13      0.74 o 
   3   4   0      672.47      688.55      7.78 o 
   4   4   0        7.81       12.04      1.32 o 
   5   4   0        1.66        0.92      0.94 o 
   6   4   0       25.13       21.58      1.24 o 
   7   4   0       45.48       47.13      2.01 o 
  -8   5   0       11.52       14.66      2.72 o 
  -7   5   0       60.31       67.90      4.77 o 
  -6   5   0      107.70      110.44      5.13 o 
  -5   5   0      171.43      177.09      4.35 o 
  -4   5   0       43.81       40.76      1.65 o 
  -3   5   0      381.10      377.44      5.32 o 
  -2   5   0      263.60      257.82      4.36 o 
  -1   5   0      326.45      366.05      6.11 o 
   0   5   0     1367.29     1412.24     16.73 o 
   1   5   0       84.51       79.19      1.71 o 
   2   5   0       32.33       31.21      1.23 o 
   3   5   0        0.70       -0.05      0.44 o 
   4   5   0      197.51      179.60      3.57 o 
   5   5   0      228.63      242.00      6.41 o 
   6   5   0       50.59       44.19      1.87 o 
   7   5   0       62.26       49.88      2.34 o 
   8   5   0        2.15        2.45      1.03 o 
   9   5   0        7.54        4.70      1.10 o 
  -8   6   0        0.72        1.18      2.03 o 
  -7   6   0        0.05        3.47      1.97 o 
  -6   6   0        2.40        2.36      1.76 o 
  -5   6   0        6.84        8.16      2.18 o 
  -4   6   0      452.45      431.98      7.85 o 
  -3   6   0       63.35       52.78      2.19 o 
  -2   6   0       83.33       79.97      2.03 o 
  -1   6   0      261.66      275.20      4.27 o 
   0   6   0       18.52       16.47      0.98 o 
   1   6   0       18.42       24.09      1.15 o 
   2   6   0        3.85        2.69      0.74 o 
   3   6   0        0.86        1.33      0.48 o 
   4   6   0       59.61       60.75      1.67 o 
   5   6   0      237.54      209.52      4.87 o 
   6   6   0      297.45      287.46      9.68 o 
   7   6   0       20.15       14.03      1.46 o 
   8   6   0        0.27       -0.10      1.64 o 
   9   6   0        4.58        4.66      1.27 o 
  10   6   0        1.76        2.58      1.72 o 
  -7   7   0        0.44        2.35      1.97 o 
  -6   7   0        9.84        8.02      2.75 o 
  -5   7   0       25.25       27.38      2.44 o 
  -4   7   0       97.66      102.74      6.40 o 
  -3   7   0      392.18      395.63      7.61 o 
  -2   7   0       71.50       74.68      2.80 o 
  -1   7   0       97.44       95.75      2.53 o 
   0   7   0        1.82        1.31      0.58 o 
   1   7   0       23.27       22.03      1.34 o 
   2   7   0      100.76      106.54      2.31 o 
   3   7   0       18.42       21.25      1.20 o 
   4   7   0      474.20      482.85      8.27 o 
   5   7   0      196.53      195.59      4.25 o 
   6   7   0        3.53        3.08      1.24 o 
   7   7   0       13.99       11.03      1.83 o 
   8   7   0        0.48       -1.27      1.27 o 
   9   7   0       16.55       17.23      2.25 o 
  -6   8   0        0.50       -0.52      2.41 o 
  -5   8   0       30.78       32.20      4.82 o 
  -4   8   0        0.58        0.77      2.58 o 
  -3   8   0       44.91       40.08      3.78 o 
  -2   8   0       84.68       77.35      3.21 o 
  -1   8   0        0.58       -0.96      0.96 o 
   0   8   0        0.80        1.99      0.94 o 
   1   8   0       10.14       12.34      1.55 o 
   2   8   0       29.44       31.86      2.53 o 
   3   8   0      103.76      101.87      2.71 o 
   4   8   0      227.41      234.08      4.91 o 
   5   8   0      103.29      100.17      5.07 o 
   6   8   0        5.36        4.39      2.01 o 
   7   8   0       33.32       27.02      2.39 o 
   8   8   0       23.75       17.02      2.58 o 
   9   8   0        0.09        0.34      1.58 o 
  -5   9   0        7.91        8.61      3.27 o 
  -4   9   0       12.22       14.35      2.56 o 
  -3   9   0        0.71        1.02      1.64 o 
  -2   9   0       22.43       23.09      2.18 o 
  -1   9   0      102.95       87.67      3.54 o 
   0   9   0       56.85       59.97      3.26 o 
   1   9   0       98.39       94.65      3.61 o 
   2   9   0        6.05        4.68      1.41 o 
   3   9   0       50.01       48.25      2.50 o 
   4   9   0       35.83       36.58      2.57 o 
   5   9   0        2.78        1.04      1.98 o 
   6   9   0        2.51        6.08      1.90 o 
   7   9   0        0.19       -0.43      1.64 o 
   8   9   0       57.89       57.50      6.54 o 
  -4  10   0       26.39       34.01      5.68 o 
  -3  10   0        6.95        4.78      2.15 o 
  -2  10   0       12.73       20.01      2.24 o 
  -1  10   0       10.02        9.19      1.67 o 
   0  10   0       19.19       18.84      4.80 o 
   1  10   0        0.45       -1.13      1.13 o 
   2  10   0        0.24       -0.39      1.06 o 
   3  10   0        0.52        0.16      1.17 o 
   4  10   0        2.01        1.02      3.10 o 
   5  10   0        0.84        3.38      1.94 o 
   6  10   0       10.07       17.22      2.77 o 
   7  10   0       22.51       28.21      7.92 o 
  -2  11   0        9.34       12.74      2.86 o 
  -1  11   0       11.21       15.07      2.14 o 
   0  11   0       10.88       11.84      3.53 o 
   1  11   0        0.46        1.09      1.57 o 
   2  11   0       15.36       20.66      2.84 o 
   3  11   0        0.72       -0.03      1.52 o 
   4  11   0        0.02       -1.21      2.07 o 
   5  11   0        0.04       -0.73      1.69 o 
   6  11   0        1.97        2.00      2.07 o 
   0  12   0        1.89        3.14      2.13 o 
   1  12   0       13.17       14.71      2.74 o 
   2  12   0        6.87        8.15      2.55 o 
   3  12   0       26.70       49.76      6.54 o 
   4  12   0       28.02       40.12      5.85 o 
  -4 -12   1        2.56        6.89      3.27 o 
  -3 -12   1       57.99       61.98      7.06 o 
  -2 -12   1        0.61       -0.60      1.83 o 
  -1 -12   1       11.83       12.84      2.68 o 
   0 -12   1        0.52        0.69      2.07 o 
  -6 -11   1        2.51        3.53      2.19 o 
  -5 -11   1       11.37       12.15      2.69 o 
  -4 -11   1        1.39        1.21      2.41 o 
  -3 -11   1        0.44        2.28      1.89 o 
  -2 -11   1        4.51        8.21      3.62 o 
  -1 -11   1        0.00       -0.08      1.89 o 
   0 -11   1        3.76        5.98      2.01 o 
   1 -11   1        4.78        5.50      1.67 o 
   2 -11   1        2.30        4.91      4.91 o 
  -7 -10   1        0.45        1.93      1.90 o 
  -6 -10   1       67.73       80.89      5.50 o 
  -5 -10   1        2.94        3.31      2.24 o 
  -4 -10   1       12.23       15.34      2.77 o 
  -3 -10   1        5.05        6.32      1.31 o 
  -2 -10   1       14.85       16.53      1.95 o 
  -1 -10   1       13.04       14.01      1.92 o 
   0 -10   1        5.66        5.14      1.47 o 
   1 -10   1        0.12        0.85      1.28 o 
   2 -10   1        5.73        6.29      1.60 o 
   3 -10   1        7.68        7.06      2.25 o 
   4 -10   1       55.34       66.20      4.92 o 
  -8  -9   1        0.02       -1.72      2.24 o 
  -7  -9   1        8.15       12.95      2.35 o 
  -6  -9   1       15.11       17.26      2.93 o 
  -5  -9   1        6.70        6.15      3.79 o 
  -4  -9   1       81.62       85.29      4.83 o 
  -3  -9   1       12.63       11.29      1.26 o 
  -2  -9   1       55.00       60.61      2.44 o 
  -1  -9   1       38.27       29.14      2.02 o 
   0  -9   1        3.44        6.53      1.52 o 
   1  -9   1        0.02       -0.76      1.04 o 
   2  -9   1        1.64        3.02      1.34 o 
   3  -9   1        0.01       -0.06      1.52 o 
   4  -9   1        5.89        9.01      2.67 o 
   5  -9   1       12.45       23.24      4.65 o 
  -9  -8   1        7.22       12.91      3.27 o 
  -8  -8   1       23.74       22.21      3.96 o 
  -7  -8   1       17.94       16.67      3.96 o 
  -6  -8   1       12.75       19.02      2.48 o 
  -5  -8   1       28.86       25.01      2.73 o 
  -4  -8   1       80.23       80.15      2.86 o 
  -3  -8   1       71.49       70.68      2.29 o 
  -2  -8   1        6.02        5.51      0.96 o 
  -1  -8   1        0.22        0.96      0.65 o 
   0  -8   1      129.12      122.61      3.22 o 
   1  -8   1        0.08       -0.75      0.75 o 
   2  -8   1       14.44       12.97      1.74 o 
   3  -8   1        7.23        4.99      1.31 o 
   4  -8   1       30.66       33.32      3.79 o 
   5  -8   1        8.41       11.71      3.27 o 
   6  -8   1       17.12       22.04      4.48 o 
  -9  -7   1        1.29        0.43      1.34 o 
  -8  -7   1        6.71        4.39      1.58 o 
  -7  -7   1       27.36       23.42      2.03 o 
  -6  -7   1       83.33       85.48      4.77 o 
  -5  -7   1       38.49       35.04      1.82 o 
  -4  -7   1      186.41      188.65      3.76 o 
  -3  -7   1     1113.88     1110.71     14.16 o 
  -2  -7   1       93.32       89.21      2.34 o 
  -1  -7   1        1.58        0.41      0.51 o 
   0  -7   1       44.20       41.44      1.51 o 
   1  -7   1       16.54       19.24      1.30 o 
   2  -7   1      261.14      242.86      6.48 o 
   3  -7   1       81.32       84.95      3.73 o 
   4  -7   1       73.53       81.42      7.67 o 
   5  -7   1        0.45        3.16      1.38 o 
   6  -7   1        5.66       10.01      2.65 o 
   7  -7   1        7.79        8.12      2.35 o 
 -10  -6   1        0.59        4.30      1.55 o 
  -9  -6   1        0.04       -0.97      0.97 o 
  -8  -6   1        1.34        0.97      1.21 o 
  -7  -6   1       72.75       58.86      2.47 o 
  -6  -6   1        5.79        2.24      1.06 o 
  -5  -6   1      108.03      105.74      3.70 o 
  -4  -6   1        1.54        1.21      0.52 o 
  -3  -6   1       16.48       15.91      1.56 o 
  -2  -6   1      224.18      216.03      3.42 o 
  -1  -6   1      959.23     1011.32     12.09 o 
   0  -6   1      224.02      237.84      3.54 o 
   1  -6   1       10.70        6.80      0.71 o 
   2  -6   1        0.55        0.61      0.55 o 
   3  -6   1       22.69       22.50      1.70 o 
   4  -6   1      265.65      268.78      5.55 o 
   5  -6   1        1.18        0.81      1.33 o 
   6  -6   1       23.17       23.10      3.53 o 
   7  -6   1       31.05       35.71      9.21 o 
   8  -6   1       10.20       14.26      3.01 o 
  -9  -5   1        0.18       -0.52      1.21 o 
  -8  -5   1        1.12        0.93      0.95 o 
  -7  -5   1       42.48       32.34      2.08 o 
  -6  -5   1        0.09        2.34      1.39 o 
  -5  -5   1       48.62       56.09      1.81 o 
  -4  -5   1      825.68      877.87     13.58 o 
  -3  -5   1      339.04      345.93      5.37 o 
  -2  -5   1      231.21      246.22      3.55 o 
  -1  -5   1      323.03      308.31      4.31 o 
   0  -5   1        3.80        0.65      0.56 o 
   1  -5   1      115.02      106.38      1.94 o 
   2  -5   1      139.46      149.47      2.69 o 
   3  -5   1       59.21       54.28      1.66 o 
   4  -5   1      171.95      160.47      3.34 o 
   5  -5   1       26.79       25.54      2.01 o 
   6  -5   1       12.65       13.34      3.96 o 
   7  -5   1        0.40        1.61      1.89 o 
   8  -5   1        4.84        3.59      2.15 o 
  -8  -4   1       23.04       20.32      2.07 o 
  -7  -4   1        1.23        0.34      0.73 o 
  -6  -4   1        0.41        0.18      0.56 o 
  -5  -4   1       10.01       19.44      0.90 o 
  -4  -4   1      169.49      185.45      3.11 o 
  -3  -4   1      713.36      689.66      8.50 o 
  -2  -4   1      111.93      120.18      1.98 o 
  -1  -4   1       12.02       21.77      1.00 o 
   0  -4   1       66.06       56.88      1.27 o 
   1  -4   1      244.00      307.76      5.09 o 
   2  -4   1       17.72       18.84      0.85 o 
   3  -4   1        2.43        3.38      0.64 o 
   4  -4   1        0.11       -0.28      0.38 o 
   5  -4   1       61.30       58.36      2.23 o 
   6  -4   1       22.22       22.12      2.17 o 
   7  -4   1        0.11       -0.32      1.06 o 
   8  -4   1        2.09        2.35      1.69 o 
   9  -4   1       30.61       53.20      6.71 o 
  -7  -3   1       16.38       17.59      3.36 o 
  -6  -3   1        2.31        1.40      0.37 o 
  -5  -3   1       45.73       47.61      1.20 o 
  -4  -3   1      121.03      176.53      8.34 o 
  -3  -3   1     2434.20     2575.71     32.81 o 
  -2  -3   1       59.45       55.70      1.01 o 
  -1  -3   1     1020.33     1031.82      9.66 o 
   0  -3   1       61.66       63.21      1.38 o 
   1  -3   1        1.21        1.07      0.31 o 
   2  -3   1       43.28       39.26      0.94 o 
   3  -3   1       32.12       27.90      0.90 o 
   4  -3   1      284.31      267.02      5.00 o 
   5  -3   1        0.18        0.51      0.42 o 
   6  -3   1       69.88       61.75      2.70 o 
   7  -3   1       98.95      104.14      4.00 o 
   8  -3   1       18.63       16.31      1.98 o 
   9  -3   1        7.81        7.75      2.93 o 
  -8  -2   1       59.45       58.19      4.13 o 
  -7  -2   1       44.76       40.29      3.79 o 
  -6  -2   1      115.00      110.02      5.17 o 
  -5  -2   1      810.05      874.97     25.31 o 
  -4  -2   1      524.50      593.28     10.30 o 
  -3  -2   1       15.14       10.48      0.70 o 
  -2  -2   1     3235.23     3506.51     34.69 o 
  -1  -2   1     5028.72     5023.03     45.11 o 
   0  -2   1      639.65      567.54      5.19 o 
   1  -2   1      650.15      654.89      5.92 o 
   2  -2   1     4145.01     4246.91     33.13 o 
   3  -2   1        1.39        2.40      0.32 o 
   4  -2   1        7.77       16.52      0.67 o 
   5  -2   1      165.64      172.08      2.84 o 
   6  -2   1       45.73       54.13      1.71 o 
   7  -2   1        0.14        2.09      0.81 o 
   8  -2   1       20.62       21.61      1.92 o 
   9  -2   1        1.81        1.55      1.58 o 
  10  -2   1        5.82        5.34      2.75 o 
 -10  -1   1        3.18        2.45      1.08 o 
  -9  -1   1        0.01        0.65      0.91 o 
  -8  -1   1       44.23       44.25      1.83 o 
  -7  -1   1      930.90      954.41     20.14 o 
  -6  -1   1       17.46       19.14      0.74 o 
  -5  -1   1        0.02       -0.23      0.46 o 
  -4  -1   1       23.85       32.71      2.41 o 
  -3  -1   1       13.70       14.63      1.55 o 
  -2  -1   1     4498.28     4729.92     53.50 o 
  -1  -1   1     3627.67     3599.46     32.04 o 
   0  -1   1     2319.24     2190.62     19.48 o 
   1  -1   1      421.22      449.56      3.87 o 
   2  -1   1        7.79        5.31      0.27 o 
   3  -1   1      267.43      295.51      3.24 o 
   4  -1   1      286.47      285.29      3.51 o 
   5  -1   1        0.27       -0.05      0.29 o 
   6  -1   1        6.14        6.51      0.62 o 
   7  -1   1       16.78       15.26      1.05 o 
   8  -1   1       21.54       18.69      2.07 o 
   9  -1   1       22.39       24.80      2.56 o 
  10  -1   1        0.69       -0.26      1.46 o 
 -10   0   1        6.22        2.52      1.27 o 
  -9   0   1       95.26      107.96      4.20 o 
  -8   0   1       48.41       49.19      2.20 o 
  -7   0   1      162.33      171.56      3.49 o 
  -6   0   1      251.09      248.00      4.34 o 
  -5   0   1      497.68      506.97      6.95 o 
  -4   0   1      650.98      682.53      9.90 o 
  -3   0   1     1261.18     1355.84     18.98 o 
  -2   0   1       77.66       78.79      1.27 o 
  -1   0   1      772.59      717.84      7.13 o 
   0   0   1      959.71      963.60     11.78 o 
   1   0   1     1769.08     1717.60     17.10 o 
   2   0   1      406.99      426.11      4.60 o 
   3   0   1      407.63      461.42      5.96 o 
   4   0   1      532.16      578.03      6.94 o 
   5   0   1       83.85       82.84      1.42 o 
   6   0   1      355.56      372.62      4.49 o 
   7   0   1      119.11      117.57      3.45 o 
   8   0   1        0.64        0.26      0.97 o 
   9   0   1        3.95        2.13      1.98 o 
  10   0   1        0.24       -0.34      1.10 o 
 -10   1   1        7.18        7.56      1.98 o 
  -9   1   1       10.51        9.61      2.75 o 
  -8   1   1        6.41        7.27      1.26 o 
  -7   1   1        1.28       -0.30      0.63 o 
  -6   1   1       92.20       96.75      2.64 o 
  -5   1   1       14.47       13.12      0.63 o 
  -4   1   1        4.43        3.87      0.40 o 
  -3   1   1      368.30      392.42      4.48 o 
  -2   1   1       97.70       89.49      1.20 o 
  -1   1   1     1995.31     2006.08     20.24 o 
   0   1   1      123.84      117.55      1.53 o 
   1   1   1      486.41      482.09      4.97 o 
   2   1   1     4093.39     4129.86     79.39 o 
   3   1   1      680.37      748.83     12.09 o 
   4   1   1     1123.36     1179.91     18.87 o 
   5   1   1      249.24      296.13      7.23 o 
   6   1   1       39.30       39.68      1.94 o 
   7   1   1       13.08       13.26      1.34 o 
   8   1   1      155.23      138.64      4.22 o 
   9   1   1        0.06        0.17      1.12 o 
  10   1   1        0.22        0.77      0.97 o 
  -9   2   1        1.39        0.32      1.57 o 
  -8   2   1       12.48       14.11      1.68 o 
  -7   2   1       14.31       15.88      1.20 o 
  -6   2   1       70.25       70.73      2.03 o 
  -5   2   1       10.34       10.67      0.78 o 
  -4   2   1      395.82      424.91      5.12 o 
  -3   2   1        5.21        4.27      0.43 o 
  -2   2   1      167.31      178.22      2.26 o 
  -1   2   1       23.91       18.80      0.64 o 
   0   2   1      237.36      203.60      2.20 o 
   1   2   1     9290.82     8935.28     84.77 o 
   2   2   1     5998.44     6128.48     66.08 o 
   3   2   1      955.98     1029.08     14.65 o 
   4   2   1      166.66      203.51      6.37 o 
   5   2   1       64.71       66.97      2.93 o 
   6   2   1      111.82      119.31      4.82 o 
   7   2   1        5.19        7.75      1.72 o 
  -9   3   1       13.31       10.16      3.44 o 
  -8   3   1        0.28       -0.73      1.18 o 
  -7   3   1      338.09      339.59      6.72 o 
  -6   3   1      208.01      215.26      4.17 o 
  -5   3   1      113.79      121.06      2.08 o 
  -4   3   1       10.23        9.23      0.74 o 
  -3   3   1      184.08      201.78      2.72 o 
  -2   3   1      332.68      313.51      3.84 o 
  -1   3   1       86.32       71.53      2.11 o 
   0   3   1       40.57       46.43      1.11 o 
   1   3   1      717.31      713.04      7.20 o 
   2   3   1       45.27       47.04      0.79 o 
   3   3   1      317.29      355.69      5.62 o 
   4   3   1       13.55        8.02      0.59 o 
   5   3   1      127.95      135.93      4.81 o 
   6   3   1       21.40       20.32      1.55 o 
  -9   4   1       16.55       19.46      4.48 o 
  -8   4   1        3.73        5.24      2.84 o 
  -7   4   1       51.43       48.87      2.90 o 
  -6   4   1       75.39       74.86      4.13 o 
  -5   4   1        0.03       -0.40      0.86 o 
  -4   4   1      331.03      349.17      9.52 o 
  -3   4   1       36.27       38.00      1.23 o 
  -2   4   1       54.40       44.65      1.31 o 
  -1   4   1      947.35      982.08     12.45 o 
   0   4   1        2.77       -0.37      0.37 o 
   1   4   1        0.03        0.71      0.31 o 
   2   4   1       11.52        5.31      0.45 o 
   3   4   1       65.49       84.53      1.39 o 
   4   4   1      588.95      606.73     10.29 o 
   5   4   1      545.36      549.79     12.30 o 
   6   4   1        0.00        0.37      0.50 o 
   7   4   1        6.00        4.91      0.85 o 
  -8   5   1        1.90        0.15      1.81 o 
  -7   5   1        5.48        3.43      1.45 o 
  -6   5   1        5.97        2.87      2.58 o 
  -5   5   1       14.27       12.56      1.58 o 
  -4   5   1        8.39        7.05      0.91 o 
  -3   5   1      211.11      185.74      3.18 o 
  -2   5   1      195.63      205.83      3.35 o 
  -1   5   1        7.16        7.65      0.76 o 
   0   5   1     1068.19     1190.50     13.98 o 
   1   5   1       85.55       75.53      1.81 o 
   2   5   1        4.94        8.54      0.63 o 
   3   5   1      103.74      101.64      1.89 o 
   4   5   1      355.92      339.35      7.06 o 
   5   5   1      232.42      256.54      5.57 o 
   6   5   1      107.13      117.38      5.92 o 
   7   5   1      102.47       84.86      2.57 o 
   8   5   1        8.42        5.58      1.15 o 
   9   5   1        0.01        0.00      0.85 o 
  -8   6   1        0.43       -0.62      1.94 o 
  -7   6   1       21.53       23.24      3.18 o 
  -6   6   1       28.65       31.28      3.43 o 
  -5   6   1       20.98       25.78      2.18 o 
  -4   6   1      335.14      349.29      6.63 o 
  -3   6   1      569.58      554.78      8.73 o 
  -2   6   1       24.77       26.35      1.32 o 
  -1   6   1       12.67       10.86      1.05 o 
   0   6   1       17.77       19.50      1.46 o 
   1   6   1        6.22        4.28      0.70 o 
   2   6   1       78.50       78.03      2.07 o 
   3   6   1       45.88       49.04      1.61 o 
   4   6   1      250.18      245.91      4.73 o 
   5   6   1       23.62       25.18      1.77 o 
   6   6   1        0.70       -0.61      0.91 o 
   7   6   1       14.48       11.61      1.31 o 
   8   6   1        0.01        2.41      1.22 o 
   9   6   1        2.00        0.24      1.15 o 
  10   6   1       10.94        8.51      2.24 o 
  -7   7   1        0.30        3.65      2.01 o 
  -6   7   1       47.34       48.91      7.15 o 
  -5   7   1        3.18        1.99      1.31 o 
  -4   7   1       49.84       50.87      4.45 o 
  -3   7   1        4.78        2.28      1.02 o 
  -2   7   1       29.77       30.84      2.05 o 
  -1   7   1       29.03       27.98      1.55 o 
   0   7   1       33.28       34.70      1.70 o 
   1   7   1       86.75       85.31      2.29 o 
   2   7   1       77.87       79.94      2.18 o 
   3   7   1        2.59        4.57      1.97 o 
   4   7   1       59.08       60.76      2.25 o 
   5   7   1        5.36        3.66      1.14 o 
   6   7   1       62.14       54.33      2.91 o 
   7   7   1      176.87      167.07      5.53 o 
   8   7   1       71.59       69.53      3.83 o 
   9   7   1        6.14        8.65      1.81 o 
  -6   8   1        0.82        0.86      2.58 o 
  -5   8   1        0.02       -1.03      2.07 o 
  -4   8   1       16.00       21.37      2.72 o 
  -3   8   1       40.60       33.09      2.35 o 
  -2   8   1       88.18       77.67      3.31 o 
  -1   8   1      123.35      134.26      4.25 o 
   0   8   1       21.02       16.66      1.91 o 
   1   8   1        1.88       -0.38      0.86 o 
   2   8   1      216.81      212.85      4.84 o 
   3   8   1      213.42      217.69      4.86 o 
   4   8   1       35.21       37.27      2.41 o 
   5   8   1       65.97       67.16      4.62 o 
   6   8   1        9.15        9.08      1.57 o 
   7   8   1       70.83       80.00      5.42 o 
   8   8   1        0.66       -1.46      1.46 o 
   9   8   1        0.46        1.29      1.58 o 
  -5   9   1        0.96        3.10      2.75 o 
  -4   9   1        9.12       16.35      3.10 o 
  -3   9   1       64.81       72.37      4.81 o 
  -2   9   1       59.92       66.00      3.49 o 
  -1   9   1        0.06       -0.26      1.32 o 
   0   9   1      132.50      111.41      4.00 o 
   1   9   1        0.03       -0.31      1.27 o 
   2   9   1        9.06        9.48      1.35 o 
   3   9   1        3.15        2.21      1.10 o 
   4   9   1       54.67       55.68      3.10 o 
   5   9   1       59.65       68.15      4.63 o 
   6   9   1        1.30        1.03      2.07 o 
   7   9   1        0.04        1.11      1.57 o 
   8   9   1       38.84       39.43      5.51 o 
  -4  10   1       22.54       26.85      3.35 o 
  -3  10   1        8.24        3.27      2.07 o 
  -2  10   1        0.20        1.23      1.36 o 
  -1  10   1        6.74        4.57      1.42 o 
   0  10   1        0.37        0.27      1.21 o 
   1  10   1        5.53        8.60      3.33 o 
   2  10   1       36.54       37.43      3.33 o 
   3  10   1       12.42       12.99      1.94 o 
   4  10   1        5.17        3.19      1.90 o 
   5  10   1        1.54        4.27      2.50 o 
   6  10   1        1.51       -0.23      1.56 o 
   7  10   1        9.55       13.98      2.65 o 
  -3  11   1       20.70       31.16      5.34 o 
  -2  11   1        5.29        1.52      3.44 o 
  -1  11   1        2.70        0.01      1.41 o 
   0  11   1        0.27        1.47      1.76 o 
   1  11   1       17.28       18.94      3.96 o 
   2  11   1       22.00       29.43      3.22 o 
   3  11   1        4.87        2.61      1.81 o 
   4  11   1        0.89        2.07      2.58 o 
   5  11   1        3.89        4.47      2.11 o 
   6  11   1        3.65        2.56      1.97 o 
   0  12   1        2.05        6.16      2.43 o 
   1  12   1        4.38        3.24      3.36 o 
   2  12   1       89.50       91.09      5.83 o 
   3  12   1        2.94        1.72      2.75 o 
   4  12   1        9.98        6.20      3.27 o 
  -3 -12   2        1.38        3.27      2.93 o 
  -2 -12   2       29.55       52.12      4.50 o 
  -1 -12   2        0.12        3.35      2.25 o 
  -6 -11   2        3.22        2.89      2.06 o 
  -5 -11   2        1.32        0.20      1.90 o 
  -4 -11   2       18.26       11.19      3.44 o 
  -3 -11   2       49.15       56.99      6.54 o 
  -2 -11   2        8.57        8.22      2.19 o 
  -1 -11   2        0.63        0.01      1.76 o 
   0 -11   2        6.19        8.35      2.50 o 
   1 -11   2        0.05        2.61      2.50 o 
   2 -11   2       17.76       27.90      3.62 o 
  -7 -10   2       23.86       30.56      3.56 o 
  -6 -10   2        2.64        3.82      2.75 o 
  -5 -10   2        0.54        0.37      1.78 o 
  -4 -10   2        4.09        1.55      1.34 o 
  -3 -10   2       16.02       15.81      1.88 o 
  -2 -10   2        2.29        2.00      1.10 o 
  -1 -10   2       25.71       23.27      2.02 o 
   0 -10   2        0.43        0.83      1.50 o 
   1 -10   2        9.51       10.04      1.72 o 
   2 -10   2       22.74       21.88      3.13 o 
   3 -10   2       27.46       39.57      7.23 o 
   4 -10   2        3.22        3.65      2.13 o 
  -8  -9   2        2.78        5.34      3.10 o 
  -7  -9   2       53.97       56.00      6.89 o 
  -6  -9   2       36.16       44.70      3.92 o 
  -5  -9   2        2.33        6.03      1.90 o 
  -4  -9   2       91.27       96.15      3.87 o 
  -3  -9   2        3.62        4.89      1.03 o 
  -2  -9   2       36.56       30.66      1.89 o 
  -1  -9   2       29.43       30.10      2.04 o 
   0  -9   2       28.50       20.18      1.78 o 
   1  -9   2       10.12       15.42      1.85 o 
   2  -9   2        0.41       -0.04      1.11 o 
   3  -9   2        0.04       -0.04      1.45 o 
   4  -9   2       51.98       60.99      9.13 o 
   5  -9   2       18.98       19.46      4.30 o 
  -8  -8   2        4.18        9.64      3.10 o 
  -7  -8   2       18.24       14.18      5.25 o 
  -6  -8   2       72.21       65.67      4.13 o 
  -5  -8   2      206.59      216.71     12.31 o 
  -4  -8   2        5.26        4.88      1.02 o 
  -3  -8   2      144.04      134.66      4.28 o 
  -2  -8   2       14.71       13.87      1.15 o 
  -1  -8   2       47.85       38.07      1.98 o 
   0  -8   2       25.47       13.71      1.41 o 
   1  -8   2      125.37      139.69      3.85 o 
   2  -8   2       59.41       66.85      3.99 o 
   3  -8   2        2.25        4.60      1.27 o 
   4  -8   2        0.02        0.09      1.34 o 
   5  -8   2        1.08        0.86      2.41 o 
   6  -8   2        9.80       14.12      3.96 o 
  -9  -7   2        0.08        0.66      1.55 o 
  -8  -7   2       22.45       19.98      2.67 o 
  -7  -7   2        4.30        5.69      1.27 o 
  -6  -7   2       12.97       12.05      1.58 o 
  -5  -7   2        0.26        1.24      0.84 o 
  -4  -7   2       34.44       34.53      1.67 o 
  -3  -7   2     1659.04     1673.79     22.80 o 
  -2  -7   2       13.12       13.30      0.92 o 
  -1  -7   2       57.01       67.85      2.21 o 
   0  -7   2        1.32        1.20      0.61 o 
   1  -7   2        5.78        4.95      0.95 o 
   2  -7   2       28.54       28.35      2.87 o 
   3  -7   2      107.88      101.38      3.23 o 
   4  -7   2       11.84       15.18      1.94 o 
   5  -7   2        5.90        8.13      2.34 o 
   6  -7   2       28.45       31.48      3.68 o 
   7  -7   2        0.58       -1.84      1.88 o 
  -9  -6   2        0.77        0.52      1.55 o 
  -8  -6   2        0.89        0.52      1.10 o 
  -7  -6   2       52.88       52.57      2.53 o 
  -6  -6   2       81.19       75.18      3.99 o 
  -5  -6   2      119.06      112.65      3.92 o 
  -4  -6   2       79.42       91.74      2.62 o 
  -3  -6   2      344.53      336.34      5.60 o 
  -2  -6   2        0.45        0.81      0.51 o 
  -1  -6   2      104.01      112.61      2.33 o 
   0  -6   2      176.26      178.15      2.95 o 
   1  -6   2        0.16        0.11      0.49 o 
   2  -6   2       87.38       86.96      2.03 o 
   3  -6   2      747.90      711.59     10.64 o 
   4  -6   2       17.34       12.40      1.33 o 
   5  -6   2       18.46       15.83      1.83 o 
   6  -6   2       41.04       33.53      3.47 o 
   7  -6   2        2.82        2.97      2.13 o 
   8  -6   2        2.54        2.83      2.23 o 
 -10  -5   2        0.77        0.52      1.38 o 
  -9  -5   2        6.11        5.51      1.72 o 
  -8  -5   2        5.78        8.78      2.07 o 
  -7  -5   2       11.16       14.92      1.37 o 
  -6  -5   2        0.05        1.42      0.66 o 
  -5  -5   2        3.28        4.56      0.79 o 
  -4  -5   2       85.90       89.70      1.84 o 
  -3  -5   2        9.59        8.53      0.77 o 
  -2  -5   2      245.20      237.09      3.50 o 
  -1  -5   2      280.75      267.61      3.63 o 
   0  -5   2      271.47      292.35      3.77 o 
   1  -5   2      306.57      296.62      3.85 o 
   2  -5   2      373.12      388.95      5.08 o 
   3  -5   2       52.29       55.20      1.63 o 
   4  -5   2      181.55      173.28      3.56 o 
   5  -5   2       23.77       28.30      2.38 o 
   6  -5   2        6.19        4.27      1.69 o 
   7  -5   2        3.88        6.05      3.19 o 
   8  -5   2        6.97        8.70      2.32 o 
  -9  -4   2        5.69        7.92      1.72 o 
  -8  -4   2        1.09       -1.03      1.03 o 
  -7  -4   2        9.30        8.27      1.22 o 
  -6  -4   2        2.55        4.52      0.78 o 
  -5  -4   2       57.31       61.75      2.04 o 
  -4  -4   2        3.67        3.51      0.64 o 
  -3  -4   2      171.29      171.22      2.65 o 
  -2  -4   2       28.19       29.84      1.22 o 
  -1  -4   2      338.77      380.77      4.57 o 
   0  -4   2     2399.67     2549.29     24.75 o 
   1  -4   2     1260.10     1333.08     13.43 o 
   2  -4   2       12.53       15.19      0.73 o 
   3  -4   2       98.13       88.47      2.14 o 
   4  -4   2       43.19       36.28      1.92 o 
   5  -4   2       21.41       21.72      1.34 o 
   6  -4   2       11.30        8.23      1.52 o 
   7  -4   2       28.13       30.03      3.53 o 
   8  -4   2        4.76        5.95      3.62 o 
   9  -4   2        6.94        9.13      3.79 o 
  -9  -3   2        0.97        1.03      1.03 o 
  -8  -3   2       14.73       13.77      1.56 o 
  -7  -3   2        4.02        3.37      0.99 o 
  -6  -3   2        7.64        7.31      0.82 o 
  -5  -3   2       82.58       80.44      1.70 o 
  -4  -3   2       11.64       19.08      0.86 o 
  -3  -3   2     2314.35     2625.56     27.90 o 
  -2  -3   2      146.08      155.80      2.10 o 
  -1  -3   2      460.32      429.11      4.63 o 
   0  -3   2       69.50       66.79      1.24 o 
   1  -3   2      338.92      312.19      3.60 o 
   2  -3   2      408.84      437.04      4.82 o 
   3  -3   2       10.30       16.51      0.70 o 
   4  -3   2      201.93      217.12      3.26 o 
   5  -3   2       94.82       93.91      2.02 o 
   6  -3   2        0.61       -0.83      0.88 o 
   7  -3   2      278.21      253.94      6.53 o 
   8  -3   2        0.93        0.50      1.21 o 
   9  -3   2        3.74       -0.52      2.41 o 
 -10  -2   2       49.92       44.59      3.10 o 
  -9  -2   2        0.75        0.95      1.03 o 
  -8  -2   2       26.69       22.72      2.93 o 
  -7  -2   2       96.07       93.61      4.48 o 
  -6  -2   2      134.56      139.95      3.40 o 
  -5  -2   2       56.50       60.93      2.04 o 
  -4  -2   2      577.12      614.94      8.21 o 
  -3  -2   2     2181.51     2311.67     29.23 o 
  -2  -2   2      219.32      194.49      2.31 o 
  -1  -2   2     3502.58     3431.40     29.14 o 
   0  -2   2      291.31      274.55      2.63 o 
   1  -2   2     1741.42     1698.46     14.66 o 
   2  -2   2      135.23      125.88      1.68 o 
   3  -2   2      558.72      565.83      6.23 o 
   4  -2   2       89.07      103.67      1.64 o 
   5  -2   2        6.14        4.48      0.67 o 
   6  -2   2       38.47       35.27      1.30 o 
   7  -2   2      167.64      167.79      4.60 o 
   8  -2   2       36.69       33.87      2.55 o 
   9  -2   2        1.15        1.25      1.52 o 
  10  -2   2        0.12       -0.69      2.24 o 
 -10  -1   2       35.42       36.26      2.43 o 
  -9  -1   2       73.16       67.53      4.56 o 
  -8  -1   2        7.01        6.43      1.07 o 
  -7  -1   2      186.58      173.36      6.11 o 
  -6  -1   2      183.75      184.55      3.68 o 
  -5  -1   2       36.32       33.59      1.04 o 
  -4  -1   2       17.07       18.90      0.75 o 
  -3  -1   2       75.27       66.91      1.41 o 
  -2  -1   2      132.30      124.71      1.58 o 
  -1  -1   2      458.96      442.11      4.13 o 
   0  -1   2       15.74       18.97      0.39 o 
   1  -1   2     1131.75     1063.87      9.22 o 
   2  -1   2      561.43      557.79      5.30 o 
   3  -1   2       97.70       92.35      1.25 o 
   4  -1   2       35.44       26.33      0.75 o 
   5  -1   2       13.51       11.01      0.63 o 
   6  -1   2       14.00       13.80      0.72 o 
   7  -1   2        3.31        5.66      0.75 o 
   8  -1   2        0.22       -0.49      1.15 o 
   9  -1   2        2.62        4.97      1.64 o 
  10  -1   2        0.49        1.79      1.57 o 
 -10   0   2        0.89        1.67      1.32 o 
  -9   0   2        3.84        4.07      2.32 o 
  -8   0   2       31.18       32.19      2.64 o 
  -7   0   2      206.67      205.34      4.83 o 
  -6   0   2       21.05       23.93      1.47 o 
  -5   0   2       20.66       19.04      0.86 o 
  -4   0   2       44.01       55.38      1.37 o 
  -3   0   2        3.42        3.75      0.39 o 
  -2   0   2      456.75      481.86      4.68 o 
  -1   0   2      742.65      751.34      6.75 o 
   0   0   2     1355.80     1244.00     11.70 o 
   1   0   2     8791.14     8625.74     79.96 o 
   2   0   2      812.19      805.39      8.18 o 
   3   0   2     1135.31     1232.93     14.18 o 
   4   0   2      777.33      793.50     10.21 o 
   5   0   2       76.24       83.33      1.49 o 
   6   0   2      169.05      182.44      3.35 o 
   7   0   2       24.48       22.11      1.03 o 
   8   0   2        7.24        9.56      1.46 o 
   9   0   2       47.29       46.25      3.62 o 
  10   0   2        5.27        5.66      1.52 o 
 -10   1   2        3.48        3.28      1.57 o 
  -9   1   2        0.02        0.04      1.27 o 
  -8   1   2       40.22       38.04      2.32 o 
  -7   1   2      308.20      314.23      5.88 o 
  -6   1   2       31.44       27.85      1.45 o 
  -5   1   2       84.93       90.99      2.02 o 
  -4   1   2      260.81      263.19      4.58 o 
  -3   1   2      147.52      171.18      2.26 o 
  -2   1   2      616.49      559.54      5.94 o 
  -1   1   2     2850.14     2933.16     31.46 o 
   0   1   2      738.10      754.88      7.87 o 
   1   1   2      441.15      425.25      4.54 o 
   2   1   2     4518.46     4657.36     46.84 o 
   3   1   2        5.75        5.20      0.55 o 
   4   1   2       91.70       82.51      2.08 o 
   5   1   2       92.25       93.01      3.10 o 
   6   1   2       37.25       35.57      1.07 o 
   7   1   2      361.87      354.53     13.52 o 
   8   1   2        0.01       -0.17      1.03 o 
   9   1   2        7.67        8.25      1.15 o 
  10   1   2        5.99        4.36      1.15 o 
  -9   2   2        0.03        3.05      1.69 o 
  -8   2   2       83.15       74.80      3.13 o 
  -7   2   2      155.85      152.87      3.77 o 
  -6   2   2      190.47      189.34      4.06 o 
  -5   2   2        6.03        9.07      0.84 o 
  -4   2   2       28.40       45.93      1.37 o 
  -3   2   2      255.89      227.66      3.63 o 
  -2   2   2        6.42        6.61      0.50 o 
  -1   2   2      457.55      445.24      5.00 o 
   0   2   2      631.89      608.32      6.54 o 
   1   2   2      120.05      130.59      1.72 o 
   2   2   2      231.85      233.45      2.65 o 
   3   2   2     1503.27     1631.86     18.72 o 
   4   2   2      388.10      423.53      5.31 o 
   5   2   2        1.28        0.69      0.69 o 
   6   2   2     1371.81     1463.96     41.84 o 
   7   2   2      469.88      490.34     15.50 o 
  -9   3   2        1.03        1.89      2.75 o 
  -8   3   2       76.95       83.62      3.42 o 
  -7   3   2       23.55       22.25      1.67 o 
  -6   3   2       15.67       16.97      1.45 o 
  -5   3   2      166.51      169.01      3.32 o 
  -4   3   2      302.48      330.06      5.36 o 
  -3   3   2       11.60       16.35      0.81 o 
  -2   3   2       31.15       30.17      1.03 o 
  -1   3   2      570.34      543.16      8.44 o 
   0   3   2      197.65      215.29      3.03 o 
   1   3   2      171.56      144.53      1.90 o 
   2   3   2      181.82      189.69      2.19 o 
   3   3   2      327.99      369.36      5.77 o 
   4   3   2     2745.71     3060.94     48.91 o 
   5   3   2      467.77      458.22      6.93 o 
   6   3   2       97.00       93.28      2.75 o 
  -9   4   2        0.21        0.34      2.75 o 
  -8   4   2        0.01        1.28      1.65 o 
  -7   4   2      130.38      124.04      6.27 o 
  -6   4   2       50.07       46.28      2.14 o 
  -5   4   2      272.87      273.17      4.90 o 
  -4   4   2      107.29      109.58      2.00 o 
  -3   4   2       33.37       30.43      1.09 o 
  -2   4   2      164.98      155.66      2.58 o 
  -1   4   2       26.18       25.54      1.12 o 
   0   4   2      521.85      448.07      5.76 o 
   1   4   2       52.90       51.89      1.56 o 
   2   4   2      168.73      150.05      2.48 o 
   3   4   2      982.97     1058.30     12.65 o 
   4   4   2        0.05        1.13      0.50 o 
   5   4   2      285.94      305.12      5.12 o 
   6   4   2        2.40        2.11      0.78 o 
   7   4   2        1.80        2.58      0.86 o 
   8   4   2        7.71        8.01      0.97 o 
  -8   5   2        5.92        7.86      4.22 o 
  -7   5   2        0.18        0.04      1.29 o 
  -6   5   2        1.18        1.79      1.72 o 
  -5   5   2      152.07      142.40      4.25 o 
  -4   5   2      555.72      546.67      8.38 o 
  -3   5   2      212.84      226.36      3.70 o 
  -2   5   2      111.11      117.85      2.91 o 
  -1   5   2      393.68      407.93      5.65 o 
   0   5   2       11.84       17.50      1.27 o 
   1   5   2      380.22      413.08      5.91 o 
   2   5   2      494.97      487.52      6.66 o 
   3   5   2      513.94      535.66      7.70 o 
   4   5   2       56.02       51.67      1.47 o 
   5   5   2       78.86       70.83      2.40 o 
   6   5   2       55.64       62.20      3.62 o 
   7   5   2       33.54       37.74      1.80 o 
   8   5   2        6.74        4.99      1.10 o 
   9   5   2       42.48       45.05      2.19 o 
  -8   6   2        0.02        0.64      2.03 o 
  -7   6   2       12.42       15.65      2.56 o 
  -6   6   2       15.60       10.26      2.35 o 
  -5   6   2       14.07       18.58      1.91 o 
  -4   6   2       78.54       74.62      2.53 o 
  -3   6   2       64.86       70.06      2.55 o 
  -2   6   2       43.71       45.72      1.73 o 
  -1   6   2       91.39       84.54      2.50 o 
   0   6   2      392.17      398.41      5.88 o 
   1   6   2      258.86      256.58      4.29 o 
   2   6   2        0.44        0.20      0.50 o 
   3   6   2      106.80      106.71      2.38 o 
   4   6   2        8.71        7.62      0.88 o 
   5   6   2        4.70        4.06      1.15 o 
   6   6   2      351.19      299.21      6.66 o 
   7   6   2        1.77        1.01      0.91 o 
   8   6   2       10.84       12.46      1.69 o 
   9   6   2        4.35        2.75      1.22 o 
  10   6   2        1.38        1.29      1.10 o 
  -7   7   2        0.12       -1.28      1.86 o 
  -6   7   2        7.84        4.30      2.21 o 
  -5   7   2       30.26       31.96      2.91 o 
  -4   7   2       60.48       62.18      4.75 o 
  -3   7   2        1.13        0.77      1.14 o 
  -2   7   2      676.19      669.10     11.47 o 
  -1   7   2      359.51      362.83      6.53 o 
   0   7   2      121.74      116.78      3.09 o 
   1   7   2        0.96        1.24      0.68 o 
   2   7   2       28.86       22.48      1.30 o 
   3   7   2      363.04      347.86      5.84 o 
   4   7   2       25.55       22.94      1.56 o 
   5   7   2       95.38       89.61      3.37 o 
   6   7   2      197.32      189.16      5.20 o 
   7   7   2       46.08       50.42      2.76 o 
   8   7   2        0.98        1.56      1.40 o 
   9   7   2        0.66        1.72      1.34 o 
  -6   8   2        3.46        2.41      2.75 o 
  -5   8   2        2.67        0.86      2.58 o 
  -4   8   2        5.16        4.12      2.75 o 
  -3   8   2       37.47       40.97      2.60 o 
  -2   8   2      162.97      152.86      4.60 o 
  -1   8   2      160.55      150.95      4.53 o 
   0   8   2        1.67        2.62      1.21 o 
   1   8   2       49.49       53.25      2.50 o 
   2   8   2       62.27       56.95      3.86 o 
   3   8   2      617.13      622.75     10.60 o 
   4   8   2      151.45      151.02      3.57 o 
   5   8   2       84.21       82.22      3.55 o 
   6   8   2        3.74        5.53      1.35 o 
   7   8   2        8.05        5.65      1.41 o 
   8   8   2        5.24        8.84      2.06 o 
   9   8   2        4.07        4.11      1.69 o 
  -5   9   2        1.74        2.24      2.75 o 
  -4   9   2        1.26       -1.57      1.57 o 
  -3   9   2        4.38        5.17      1.88 o 
  -2   9   2       19.51       18.06      2.00 o 
  -1   9   2       33.87       39.57      2.71 o 
   0   9   2      128.56      100.80      6.54 o 
   1   9   2       16.14       19.72      2.43 o 
   2   9   2        7.25        9.08      1.37 o 
   3   9   2      247.48      250.83      6.04 o 
   4   9   2       23.49       25.07      2.19 o 
   5   9   2       81.92       74.21      4.46 o 
   6   9   2        0.06       -0.58      1.36 o 
   7   9   2        0.86        1.27      1.57 o 
   8   9   2        0.15       -1.89      2.24 o 
  -4  10   2       37.93       38.14      3.90 o 
  -3  10   2        0.46       -0.69      1.83 o 
  -2  10   2        2.44        1.83      1.34 o 
  -1  10   2        0.08        1.23      1.28 o 
   0  10   2       28.52       32.45      5.01 o 
   1  10   2      314.65      310.14      9.62 o 
   2  10   2        5.91        9.99      2.07 o 
   3  10   2       11.94       17.47      2.08 o 
   4  10   2        7.48        4.75      2.07 o 
   5  10   2        0.52        1.90      1.74 o 
   6  10   2        1.75        2.56      1.98 o 
   7  10   2        9.01        9.77      2.32 o 
  -2  11   2       28.59       26.12      3.62 o 
  -1  11   2        4.40        4.90      1.68 o 
   0  11   2       15.79       16.99      2.14 o 
   1  11   2        7.51        7.02      2.41 o 
   2  11   2       10.54       11.89      2.75 o 
   3  11   2        8.77        9.54      2.50 o 
   4  11   2        0.98       -2.07      2.07 o 
   5  11   2        4.36        4.00      2.03 o 
   6  11   2        0.00       -1.71      1.81 o 
   0  12   2       13.71       13.53      5.60 o 
   1  12   2        7.51        5.81      2.25 o 
   2  12   2       10.37       11.36      2.74 o 
   3  12   2        0.74        2.58      2.75 o 
   4  12   2        1.32        3.79      3.10 o 
  -5 -11   3        0.00        2.93      2.93 o 
  -4 -11   3       85.74      109.33      8.09 o 
  -2 -11   3       25.60       26.12      3.22 o 
  -1 -11   3       35.51       37.15      5.08 o 
   0 -11   3       15.72       18.36      2.97 o 
   1 -11   3        2.20        3.72      2.06 o 
   2 -11   3       29.17       30.63      4.13 o 
  -7 -10   3        4.54        5.46      2.23 o 
  -6 -10   3       19.92       17.91      3.02 o 
  -5 -10   3        8.07        8.42      2.32 o 
  -4 -10   3        2.48        2.51      1.94 o 
  -3 -10   3        0.33        0.99      1.64 o 
  -2 -10   3        4.96        2.17      1.13 o 
  -1 -10   3       10.92       13.95      1.95 o 
   0 -10   3        6.33       11.57      1.88 o 
   1 -10   3       12.66       13.58      3.36 o 
   2 -10   3        2.09        2.39      1.38 o 
   3 -10   3       22.42       29.02      3.47 o 
   4 -10   3       32.91       38.21      4.08 o 
  -8  -9   3        4.26        5.51      3.27 o 
  -7  -9   3       38.81       49.91      4.19 o 
  -6  -9   3        5.86        3.61      1.48 o 
  -5  -9   3       19.39       25.52      2.38 o 
  -4  -9   3        1.99        0.82      1.35 o 
  -3  -9   3        3.67        1.36      1.39 o 
  -2  -9   3       12.04       12.42      1.62 o 
  -1  -9   3        6.60        5.61      1.20 o 
   0  -9   3        5.90        8.45      1.37 o 
   1  -9   3       16.61       17.57      1.97 o 
   2  -9   3        5.04        2.94      1.22 o 
   3  -9   3        0.56        1.54      1.64 o 
   4  -9   3        0.57       -0.17      1.70 o 
   5  -9   3       32.43       48.04      6.37 o 
  -8  -8   3        4.57        4.99      2.75 o 
  -7  -8   3        4.99        3.49      1.74 o 
  -6  -8   3        0.18        0.33      1.11 o 
  -5  -8   3       23.46       24.52      2.16 o 
  -4  -8   3       13.91       17.53      1.34 o 
  -3  -8   3        0.24        0.28      0.76 o 
  -2  -8   3      345.87      356.83      6.90 o 
  -1  -8   3       10.32        6.34      1.02 o 
   0  -8   3        8.25        7.85      1.21 o 
   1  -8   3      157.66      128.18      5.74 o 
   2  -8   3       13.46        9.90      1.94 o 
   3  -8   3       63.07       59.50      5.18 o 
   4  -8   3        9.07        7.47      2.01 o 
   5  -8   3        1.03        1.03      3.27 o 
   6  -8   3        0.67        3.44      2.58 o 
  -9  -7   3        0.00        0.86      2.07 o 
  -8  -7   3        7.14        3.44      1.64 o 
  -7  -7   3        8.46        8.22      2.84 o 
  -6  -7   3       12.28       15.46      1.85 o 
  -5  -7   3       24.15       26.13      1.79 o 
  -4  -7   3      526.22      553.16      7.83 o 
  -3  -7   3       23.63       24.51      1.40 o 
  -2  -7   3      325.62      335.30      5.00 o 
  -1  -7   3        0.02       -0.10      0.59 o 
   0  -7   3       24.52       22.05      1.28 o 
   1  -7   3       15.04       12.63      1.22 o 
   2  -7   3        9.83       11.82      1.22 o 
   3  -7   3       19.58       20.35      1.55 o 
   4  -7   3        0.02        0.00      1.21 o 
   5  -7   3        0.59       -0.06      1.89 o 
   6  -7   3        9.79        9.05      2.52 o 
   7  -7   3        3.74        4.02      2.26 o 
  -9  -6   3        0.27        2.58      2.07 o 
  -8  -6   3        0.00        1.21      1.89 o 
  -7  -6   3       28.84       25.93      2.05 o 
  -6  -6   3        5.00        6.36      1.29 o 
  -5  -6   3       72.95       68.21      2.35 o 
  -4  -6   3      396.24      378.19      6.11 o 
  -3  -6   3        7.40        7.75      0.81 o 
  -2  -6   3        7.00        5.69      0.71 o 
  -1  -6   3       10.84       12.98      0.87 o 
   0  -6   3      154.08      150.69      2.69 o 
   1  -6   3        8.93        7.24      0.75 o 
   2  -6   3       99.36       93.42      2.25 o 
   3  -6   3      201.67      177.05      3.86 o 
   4  -6   3        0.68        0.53      0.78 o 
   5  -6   3        1.70        0.82      1.14 o 
   6  -6   3        7.60        8.59      2.13 o 
   7  -6   3        1.28        2.62      2.24 o 
   8  -6   3        4.03        5.75      3.27 o 
  -9  -5   3        0.38        2.41      1.72 o 
  -8  -5   3        8.02        3.62      1.89 o 
  -7  -5   3       72.04       54.67      2.40 o 
  -6  -5   3        0.63        1.62      0.73 o 
  -5  -5   3       56.08       63.91      2.11 o 
  -4  -5   3      168.71      172.41      2.77 o 
  -3  -5   3       36.26       29.40      1.24 o 
  -2  -5   3        4.61        6.70      0.65 o 
  -1  -5   3       80.66       77.33      1.67 o 
   0  -5   3      640.33      652.60      7.25 o 
   1  -5   3      256.63      272.17      5.07 o 
   2  -5   3       63.03       69.89      1.91 o 
   3  -5   3      346.44      359.32      6.07 o 
   4  -5   3       72.76       65.94      2.08 o 
   5  -5   3       88.37       78.57      4.21 o 
   6  -5   3       34.89       31.67      3.23 o 
   7  -5   3        1.42        2.17      1.74 o 
   8  -5   3        1.65       -1.06      2.07 o 
 -10  -4   3       43.06       39.60      3.27 o 
  -9  -4   3        3.40        2.41      1.55 o 
  -8  -4   3        4.16        1.72      1.55 o 
  -7  -4   3      144.43      130.14      7.42 o 
  -6  -4   3      119.34      122.15      2.95 o 
  -5  -4   3        1.24        0.37      0.62 o 
  -4  -4   3       28.61       30.24      1.48 o 
  -3  -4   3        0.21       -0.41      0.41 o 
  -2  -4   3      493.08      508.48      6.30 o 
  -1  -4   3      102.03       89.87      1.66 o 
   0  -4   3      243.00      303.49      3.76 o 
   1  -4   3      823.12      885.49      8.77 o 
   2  -4   3       27.76       27.82      1.00 o 
   3  -4   3        9.17        8.79      0.64 o 
   4  -4   3      165.38      163.28      3.55 o 
   5  -4   3       53.40       52.66      1.93 o 
   6  -4   3       21.07       19.29      2.03 o 
   7  -4   3       24.66       24.09      3.10 o 
   8  -4   3        4.51        3.38      1.90 o 
   9  -4   3        2.95        0.69      3.10 o 
 -10  -3   3       74.17       73.43      2.98 o 
  -9  -3   3       21.58       16.54      1.85 o 
  -8  -3   3       25.20       24.98      2.19 o 
  -7  -3   3        2.86        4.71      1.31 o 
  -6  -3   3       10.16        8.42      1.01 o 
  -5  -3   3        7.95        7.46      0.94 o 
  -4  -3   3      396.59      411.50      6.03 o 
  -3  -3   3       22.22       30.17      0.98 o 
  -2  -3   3        3.86        3.73      0.62 o 
  -1  -3   3        4.82        4.85      0.46 o 
   0  -3   3     1456.75     1558.08     14.47 o 
   1  -3   3      120.33       98.17      1.59 o 
   2  -3   3      381.13      402.54      4.55 o 
   3  -3   3        0.28        0.05      0.34 o 
   4  -3   3       20.60       23.45      1.06 o 
   5  -3   3        7.67        4.94      0.89 o 
   6  -3   3       24.16       25.11      2.02 o 
   7  -3   3      203.37      207.27      6.45 o 
   8  -3   3        0.04        0.37      1.45 o 
   9  -3   3        3.69        5.68      3.10 o 
 -10  -2   3       10.72        9.45      1.46 o 
  -9  -2   3        1.80        1.72      0.95 o 
  -8  -2   3        0.80        0.89      1.11 o 
  -7  -2   3      159.58      159.72      3.99 o 
  -6  -2   3       18.51       20.44      1.28 o 
  -5  -2   3        3.05        1.86      0.49 o 
  -4  -2   3      104.77      105.28      2.22 o 
  -3  -2   3        0.04        1.77      0.59 o 
  -2  -2   3      115.49      120.84      1.65 o 
  -1  -2   3     1599.25     1534.17     13.29 o 
   0  -2   3       93.45       97.87      1.38 o 
   1  -2   3      154.14      158.91      1.92 o 
   2  -2   3       20.08       21.07      0.73 o 
   3  -2   3      734.71      746.10      8.69 o 
   4  -2   3       60.21       67.62      1.44 o 
   5  -2   3        0.32        0.40      0.48 o 
   6  -2   3       11.09        6.54      0.76 o 
   7  -2   3       22.95       18.87      1.80 o 
   8  -2   3       30.43       32.06      2.35 o 
   9  -2   3        1.37        0.65      2.50 o 
  10  -2   3        2.97       -0.34      2.41 o 
 -10  -1   3       34.92       35.54      2.62 o 
  -9  -1   3       18.17       20.29      1.70 o 
  -8  -1   3       76.11       75.40      3.85 o 
  -7  -1   3       46.76       46.12      1.98 o 
  -6  -1   3       99.10      104.20      2.85 o 
  -5  -1   3      392.65      420.34      8.10 o 
  -4  -1   3       95.03      104.49      2.20 o 
  -3  -1   3      638.29      635.01      8.34 o 
  -2  -1   3        2.48        2.38      0.27 o 
  -1  -1   3      554.82      511.04      4.85 o 
   0  -1   3       50.61       32.41      0.62 o 
   1  -1   3     2525.75     2510.72     20.21 o 
   2  -1   3        9.65       11.26      0.42 o 
   3  -1   3     1165.75     1274.42     12.27 o 
   4  -1   3      321.87      327.02      3.80 o 
   5  -1   3       11.85        9.68      0.61 o 
   6  -1   3        1.52        1.60      0.41 o 
   7  -1   3       50.30       55.20      2.12 o 
   8  -1   3       26.89       21.15      2.25 o 
   9  -1   3        6.75        8.31      1.76 o 
  10  -1   3        2.53        5.18      2.24 o 
 -10   0   3        3.44        2.58      1.46 o 
  -9   0   3       64.16       58.42      3.29 o 
  -8   0   3        0.91       -0.29      0.90 o 
  -7   0   3      326.40      322.00      5.90 o 
  -6   0   3        2.38        2.41      0.55 o 
  -5   0   3      375.53      395.43      7.22 o 
  -4   0   3      164.40      162.01      2.77 o 
  -3   0   3      389.85      389.28      4.43 o 
  -2   0   3       77.19       95.11      1.51 o 
  -1   0   3     2791.55     2702.28     23.70 o 
   0   0   3      419.89      386.15      3.89 o 
   1   0   3      473.73      444.89      4.70 o 
   2   0   3     1758.44     1848.26     18.54 o 
   3   0   3       94.28      114.08      1.57 o 
   4   0   3       58.76       73.28      1.54 o 
   5   0   3      337.86      357.55      5.84 o 
   6   0   3      112.66      109.47      3.19 o 
   7   0   3       14.56       14.21      1.08 o 
   8   0   3        0.78        1.72      1.03 o 
   9   0   3      104.70      109.41      4.32 o 
  10   0   3        0.75        2.12      1.27 o 
  -9   1   3        0.00        0.75      1.40 o 
  -8   1   3       52.30       54.55      2.85 o 
  -7   1   3        6.55        8.28      1.06 o 
  -6   1   3      228.11      229.20      4.56 o 
  -5   1   3       90.21       82.61      2.23 o 
  -4   1   3       43.56       46.31      1.56 o 
  -3   1   3      684.76      724.93      8.16 o 
  -2   1   3      527.77      505.03      5.39 o 
  -1   1   3     4805.38     4736.55     56.88 o 
   0   1   3     8531.54     8519.38    108.24 o 
   1   1   3      151.32      145.00      2.00 o 
   2   1   3       13.08        7.17      0.36 o 
   3   1   3      266.27      281.23      3.95 o 
   4   1   3        7.85        9.62      0.49 o 
   5   1   3       98.28       94.09      1.92 o 
   6   1   3      297.01      317.69      6.15 o 
   7   1   3      131.35      137.57      3.26 o 
   8   1   3        0.15       -0.69      0.73 o 
   9   1   3        0.45       -0.25      1.21 o 
  10   1   3       17.76       18.71      1.83 o 
  -9   2   3        0.91        2.24      2.41 o 
  -8   2   3       16.32       16.98      2.42 o 
  -7   2   3        0.30        2.15      0.88 o 
  -6   2   3      155.89      161.08      3.83 o 
  -5   2   3      245.57      235.90      5.82 o 
  -4   2   3      295.93      297.15      4.19 o 
  -3   2   3     2171.25     2258.61     32.85 o 
  -2   2   3        1.19        2.24      0.47 o 
  -1   2   3       67.79       73.34      1.57 o 
   0   2   3     1062.92     1037.98     10.93 o 
   1   2   3      718.80      699.50      7.51 o 
   2   2   3       60.21       66.97      1.14 o 
   3   2   3       12.90       11.18      0.58 o 
   4   2   3       81.35       90.92      1.60 o 
   5   2   3       28.94       26.74      0.75 o 
   6   2   3      119.68      119.68      2.43 o 
   7   2   3      890.74      913.39     15.52 o 
   8   2   3       38.44       35.98      2.41 o 
   9   2   3       10.19       12.14      1.22 o 
  -9   3   3        0.03        1.38      2.75 o 
  -8   3   3        6.50        4.90      1.23 o 
  -7   3   3       46.46       45.98      2.69 o 
  -6   3   3       78.18       73.85      2.60 o 
  -5   3   3      208.59      211.61      3.84 o 
  -4   3   3       91.65       80.37      2.33 o 
  -3   3   3       13.52       11.85      0.78 o 
  -2   3   3     1546.48     1570.88     21.08 o 
  -1   3   3       22.33       14.04      1.08 o 
   0   3   3      147.73      128.99      2.35 o 
   1   3   3      715.71      699.83      8.97 o 
   2   3   3      128.32      127.34      1.94 o 
   3   3   3       19.37       19.34      0.68 o 
   4   3   3       13.92       21.33      0.98 o 
   5   3   3       70.08       70.08      2.39 o 
   6   3   3       76.85       79.72      2.24 o 
   7   3   3      130.88      127.47      4.73 o 
   8   3   3      178.69      172.00      6.54 o 
  -8   4   3       31.30       31.02      2.66 o 
  -7   4   3        1.14        0.86      0.99 o 
  -6   4   3       26.31       28.07      1.73 o 
  -5   4   3      193.17      183.62      4.21 o 
  -4   4   3      262.13      244.41      3.87 o 
  -3   4   3      104.59       98.85      2.01 o 
  -2   4   3      126.60      124.19      2.78 o 
  -1   4   3      473.17      467.11      7.24 o 
   0   4   3       69.78       73.58      1.65 o 
   1   4   3       72.40       85.56      1.72 o 
   2   4   3       60.20       63.33      1.43 o 
   3   4   3      138.92      139.01      2.18 o 
   4   4   3       20.01       23.76      1.41 o 
   5   4   3       35.64       39.05      1.39 o 
   6   4   3       37.16       37.38      1.62 o 
   7   4   3        3.77        2.57      0.72 o 
   8   4   3        3.05        2.93      1.21 o 
   9   4   3        3.92        2.58      1.21 o 
  -8   5   3        3.25        6.29      2.32 o 
  -7   5   3       12.60       13.18      2.33 o 
  -6   5   3       56.33       59.38      2.88 o 
  -5   5   3       50.57       49.47      2.29 o 
  -4   5   3       26.06       27.44      1.58 o 
  -3   5   3      434.23      417.04      5.41 o 
  -2   5   3      327.57      305.98      4.58 o 
  -1   5   3      375.10      378.95      5.29 o 
   0   5   3       78.51       71.39      1.76 o 
   1   5   3      243.33      236.99      3.87 o 
   2   5   3       36.24       32.46      1.64 o 
   3   5   3       20.14       18.09      1.04 o 
   4   5   3       54.68       59.13      1.75 o 
   5   5   3       22.67       25.53      1.72 o 
   6   5   3        1.73        1.04      0.78 o 
   7   5   3        8.60        8.81      1.10 o 
   8   5   3        1.72        1.72      1.03 o 
   9   5   3        0.01       -1.21      1.21 o 
  -7   6   3        3.48        1.74      1.50 o 
  -6   6   3        7.30        5.82      3.44 o 
  -5   6   3       20.65       21.82      2.61 o 
  -4   6   3        8.53       11.19      1.99 o 
  -3   6   3      474.65      469.53      9.27 o 
  -2   6   3      100.40      104.05      2.38 o 
  -1   6   3      474.55      468.27      8.62 o 
   0   6   3      347.30      362.48      5.33 o 
   1   6   3        0.04        0.10      0.55 o 
   2   6   3       35.02       31.76      1.40 o 
   3   6   3       12.74       15.37      1.01 o 
   4   6   3        0.01       -0.39      0.39 o 
   5   6   3       62.57       59.79      2.53 o 
   6   6   3       13.32       15.20      2.45 o 
   7   6   3       59.26       54.83      4.00 o 
   8   6   3        0.05        0.17      1.08 o 
   9   6   3        5.47        9.88      1.64 o 
  10   6   3        8.67        7.92      2.07 o 
  -7   7   3        7.48        9.23      2.18 o 
  -6   7   3       35.56       41.14      4.14 o 
  -5   7   3        0.68        1.19      1.81 o 
  -4   7   3       89.63       93.11      3.95 o 
  -3   7   3       66.86       76.83      5.07 o 
  -2   7   3      224.70      212.56      6.26 o 
  -1   7   3        2.03        2.95      1.04 o 
   0   7   3        0.28        0.85      0.67 o 
   1   7   3      209.09      222.79      4.22 o 
   2   7   3        5.64        5.03      0.82 o 
   3   7   3       42.73       41.07      1.79 o 
   4   7   3       20.59       20.37      1.17 o 
   5   7   3        0.18        1.92      0.96 o 
   6   7   3       29.18       25.59      2.10 o 
   7   7   3       69.74       54.04      2.91 o 
   8   7   3       17.81       15.86      2.19 o 
   9   7   3        0.74        0.55      1.38 o 
  -6   8   3       11.72       13.95      3.96 o 
  -5   8   3        2.35        3.27      2.41 o 
  -4   8   3      159.65      172.88      6.54 o 
  -3   8   3       13.43       16.87      1.84 o 
  -2   8   3      103.67      104.69      3.76 o 
  -1   8   3       89.08       81.26      4.08 o 
   0   8   3      123.48      109.93      8.95 o 
   1   8   3      135.18      141.86      3.88 o 
   2   8   3      277.26      251.73      5.42 o 
   3   8   3      415.19      402.45      7.48 o 
   4   8   3       25.06       19.04      1.79 o 
   5   8   3       12.94       14.36      3.36 o 
   6   8   3        0.10        0.01      1.04 o 
   7   8   3        1.29        0.77      1.60 o 
   8   8   3        0.46        0.15      1.40 o 
   9   8   3        0.32        0.42      1.45 o 
  -5   9   3        8.23        8.09      3.62 o 
  -4   9   3        0.40       -0.91      1.64 o 
  -3   9   3        0.50       -0.18      1.45 o 
  -2   9   3        4.95        5.88      1.47 o 
  -1   9   3       29.15       34.64      2.53 o 
   0   9   3      132.54      118.49      7.66 o 
   1   9   3       71.03       70.50      3.77 o 
   2   9   3       33.12       37.71      2.30 o 
   3   9   3       16.32       13.51      3.83 o 
   4   9   3       31.66       28.47      2.32 o 
   5   9   3       62.30       73.39      7.15 o 
   6   9   3        4.99        7.35      1.94 o 
   7   9   3        8.74        8.66      4.91 o 
   8   9   3        4.42        1.38      2.58 o 
  -4  10   3        5.64        8.62      3.10 o 
  -3  10   3        8.22        6.14      2.23 o 
  -2  10   3        3.96        2.83      1.60 o 
  -1  10   3        1.65        3.99      1.43 o 
   0  10   3        2.12        2.20      1.64 o 
   1  10   3        9.01        5.34      2.07 o 
   2  10   3        4.70        7.58      1.95 o 
   3  10   3        6.45        6.70      1.61 o 
   4  10   3       17.11       19.23      2.93 o 
   5  10   3        5.91        7.63      2.15 o 
   6  10   3        4.90        8.17      2.15 o 
   7  10   3        5.03        8.33      2.23 o 
  -2  11   3        0.08        0.61      1.86 o 
  -1  11   3       24.00       21.53      2.41 o 
   0  11   3        5.48        5.38      2.58 o 
   1  11   3        2.65        1.06      2.07 o 
   2  11   3       10.65        8.66      2.75 o 
   3  11   3       30.35       35.50      4.05 o 
   4  11   3        0.14        0.00      2.24 o 
   5  11   3        0.02        0.61      1.94 o 
   6  11   3       64.49       72.68      5.46 o 
   0  12   3        4.59        3.76      2.23 o 
   1  12   3        0.01        2.67      3.44 o 
   2  12   3       85.04       93.75     10.85 o 
   3  12   3       29.75       27.03      4.99 o 
   4  12   3       26.22       29.44      5.17 o 
  -5 -11   4       11.43       22.04      4.48 o 
  -4 -11   4       18.09       19.28      4.13 o 
  -3 -11   4       57.03       74.38      7.58 o 
  -2 -11   4        6.10        6.11      2.13 o 
  -1 -11   4        9.52        9.20      2.37 o 
   0 -11   4        0.07        1.42      3.19 o 
   1 -11   4        6.19        8.01      2.37 o 
   2 -11   4       19.16       27.76      5.51 o 
  -6 -10   4        1.66        4.71      3.62 o 
  -5 -10   4        3.34        6.08      2.25 o 
  -4 -10   4        7.57        3.72      2.19 o 
  -3 -10   4       21.99       29.25      3.06 o 
  -2 -10   4        7.38       13.61      2.41 o 
  -1 -10   4        0.44       -0.56      1.22 o 
   0 -10   4        0.29        1.31      1.25 o 
   1 -10   4        7.01        6.30      1.63 o 
   2 -10   4       12.05       17.37      2.18 o 
   3 -10   4        0.59        3.09      2.18 o 
  -7  -9   4        5.88        9.98      2.67 o 
  -6  -9   4       43.13       51.95      4.38 o 
  -5  -9   4        8.66       12.90      2.07 o 
  -4  -9   4        6.36        3.31      1.43 o 
  -3  -9   4        2.57        2.18      0.92 o 
  -2  -9   4        0.10       -0.49      0.87 o 
  -1  -9   4       10.72        9.96      1.39 o 
   0  -9   4       35.59       26.67      2.35 o 
   1  -9   4       13.00       11.18      1.79 o 
   2  -9   4       14.09       14.54      3.43 o 
   3  -9   4        2.64        0.57      1.72 o 
   4  -9   4       21.24       24.94      4.48 o 
   5  -9   4        0.12       -2.41      2.41 o 
  -7  -8   4       12.71       13.67      1.89 o 
  -6  -8   4       11.16       14.64      1.87 o 
  -5  -8   4        6.76        7.99      1.57 o 
  -4  -8   4        4.05        2.97      1.35 o 
  -3  -8   4       48.75       46.52      2.18 o 
  -2  -8   4       38.73       30.83      1.81 o 
  -1  -8   4      116.79      110.82      3.70 o 
   0  -8   4       30.02       29.02      1.93 o 
   1  -8   4       44.54       33.27      2.13 o 
   2  -8   4        1.84        2.07      1.16 o 
   3  -8   4        2.79        2.71      1.84 o 
   4  -8   4       47.64       42.12      3.96 o 
   5  -8   4        0.65        2.24      2.75 o 
   6  -8   4        0.13       -1.21      2.41 o 
  -7  -7   4        0.15       -1.01      1.01 o 
  -6  -7   4       32.31       36.71      2.17 o 
  -5  -7   4       85.31       97.53      2.78 o 
  -4  -7   4      114.57      111.62      2.62 o 
  -3  -7   4      106.15      103.68      2.76 o 
  -2  -7   4        2.42        0.78      0.71 o 
  -1  -7   4       54.11       48.22      1.93 o 
   0  -7   4        7.42        7.37      1.00 o 
   1  -7   4        1.21       -0.25      0.77 o 
   2  -7   4       94.72       95.89      2.87 o 
   3  -7   4       14.67       10.90      1.27 o 
   4  -7   4        7.66        5.30      1.52 o 
   5  -7   4       26.20       24.16      2.45 o 
   6  -7   4       34.78       54.07      6.11 o 
   7  -7   4        1.17        3.79      2.93 o 
  -9  -6   4        5.29        3.96      2.41 o 
  -8  -6   4        0.06        0.52      1.89 o 
  -7  -6   4       12.55       12.09      2.04 o 
  -6  -6   4        4.15        2.97      0.93 o 
  -5  -6   4        0.75        0.13      0.67 o 
  -4  -6   4      716.28      721.34      9.61 o 
  -3  -6   4      231.63      217.02      3.83 o 
  -2  -6   4       97.29      102.23      3.00 o 
  -1  -6   4      133.40      122.05      2.39 o 
   0  -6   4       65.06       73.89      1.98 o 
   1  -6   4       15.02       15.31      1.01 o 
   2  -6   4      171.02      156.67      4.72 o 
   3  -6   4      127.22      139.08      3.79 o 
   4  -6   4      506.53      498.16      8.09 o 
   5  -6   4       24.08       20.19      2.58 o 
   6  -6   4        0.79       -0.90      1.53 o 
   7  -6   4       11.32       15.46      4.73 o 
   8  -6   4        6.25        6.20      2.56 o 
  -9  -5   4       24.79       19.28      3.10 o 
  -8  -5   4       15.01       13.95      2.75 o 
  -7  -5   4      123.50      109.59      3.51 o 
  -6  -5   4       25.74       20.03      1.25 o 
  -5  -5   4       29.17       32.94      1.52 o 
  -4  -5   4       20.11       20.72      1.03 o 
  -3  -5   4        1.03       -0.28      0.45 o 
  -2  -5   4       17.72       15.52      0.91 o 
  -1  -5   4      272.45      266.62      4.02 o 
   0  -5   4      291.54      295.41      4.10 o 
   1  -5   4       79.11       90.32      1.84 o 
   2  -5   4       34.93       30.78      1.47 o 
   3  -5   4      212.79      219.99      3.73 o 
   4  -5   4      535.86      514.86      8.07 o 
   5  -5   4        3.09        1.39      0.98 o 
   6  -5   4       80.19       85.91      4.90 o 
   7  -5   4        0.01       -0.70      1.49 o 
   8  -5   4        7.31       12.77      2.79 o 
  -9  -4   4        3.68        3.96      1.89 o 
  -8  -4   4       14.13       14.78      2.07 o 
  -7  -4   4       11.08       12.26      1.07 o 
  -6  -4   4        2.05        3.61      0.79 o 
  -5  -4   4        0.01        0.06      0.58 o 
  -4  -4   4       24.27       24.22      0.79 o 
  -3  -4   4        2.15        3.28      0.55 o 
  -2  -4   4        1.11        1.23      0.43 o 
  -1  -4   4       91.53       88.67      1.83 o 
   0  -4   4     1298.14     1326.84     13.47 o 
   1  -4   4      340.36      351.65      4.56 o 
   2  -4   4       27.60       22.63      0.95 o 
   3  -4   4      537.52      536.06      6.42 o 
   4  -4   4       62.75       61.81      2.03 o 
   5  -4   4       47.38       47.51      2.01 o 
   6  -4   4        0.70        0.49      1.36 o 
   7  -4   4      110.08       88.63      4.80 o 
   8  -4   4        0.37        1.92      1.65 o 
   9  -4   4       14.38       28.58      5.34 o 
 -10  -3   4       14.42       16.00      2.93 o 
  -9  -3   4        0.07        0.00      1.24 o 
  -8  -3   4        2.88        2.34      1.24 o 
  -7  -3   4        3.32        0.68      1.12 o 
  -6  -3   4       16.22       19.80      1.12 o 
  -5  -3   4        4.20        4.56      0.70 o 
  -4  -3   4        3.24        2.90      0.59 o 
  -3  -3   4        6.31        4.29      0.44 o 
  -2  -3   4      835.11      860.53      9.90 o 
  -1  -3   4       24.79       25.87      0.92 o 
   0  -3   4      820.08      861.89      8.94 o 
   1  -3   4      140.61      153.98      2.43 o 
   2  -3   4      461.40      458.78      5.59 o 
   3  -3   4      182.03      188.88      2.75 o 
   4  -3   4        4.07        3.14      0.56 o 
   5  -3   4       49.40       52.11      1.54 o 
   6  -3   4        3.19        3.83      1.29 o 
   7  -3   4       42.10       46.36      2.96 o 
   8  -3   4        1.96       -0.27      1.27 o 
   9  -3   4        7.80        9.64      3.27 o 
 -10  -2   4        1.70        1.03      1.22 o 
  -9  -2   4        1.30        0.88      0.98 o 
  -8  -2   4        0.07        1.61      1.27 o 
  -7  -2   4       24.20       26.79      1.99 o 
  -6  -2   4      343.10      338.26      5.72 o 
  -5  -2   4      191.03      182.37      3.45 o 
  -4  -2   4      642.11      692.43     10.51 o 
  -3  -2   4       24.13       32.84      0.92 o 
  -2  -2   4       40.16       44.89      1.12 o 
  -1  -2   4       34.28       21.74      0.74 o 
   0  -2   4       56.96       48.56      0.98 o 
   1  -2   4       12.16       11.35      0.57 o 
   2  -2   4      120.33      120.21      1.72 o 
   3  -2   4      328.95      322.71      4.30 o 
   4  -2   4      386.08      384.53      5.00 o 
   5  -2   4       27.00       22.85      0.82 o 
   6  -2   4      166.14      155.83      2.77 o 
   7  -2   4        1.74       -0.15      0.90 o 
   8  -2   4       35.87       35.09      2.50 o 
   9  -2   4        1.14        0.69      1.58 o 
 -10  -1   4        2.42        1.62      1.27 o 
  -9  -1   4       17.38       16.79      1.70 o 
  -8  -1   4      123.95      121.62      3.81 o 
  -7  -1   4      146.97      141.10      3.53 o 
  -6  -1   4      124.49      119.88      2.66 o 
  -5  -1   4        6.70        8.24      1.09 o 
  -4  -1   4      190.96      198.47      3.22 o 
  -3  -1   4        1.90        0.35      0.28 o 
  -2  -1   4       83.61       72.38      1.08 o 
  -1  -1   4      231.19      247.03      2.78 o 
   0  -1   4     2054.98     1973.49     21.11 o 
   1  -1   4     2098.69     2031.16     19.07 o 
   2  -1   4      176.46      186.16      2.75 o 
   3  -1   4      254.78      291.53      3.62 o 
   4  -1   4      247.30      251.35      2.89 o 
   5  -1   4       79.71       85.27      1.83 o 
   6  -1   4       42.36       36.37      1.46 o 
   7  -1   4       10.59        7.95      1.05 o 
   8  -1   4        1.25        3.05      1.05 o 
   9  -1   4       32.13       39.96      3.29 o 
  10  -1   4        4.35        4.22      1.81 o 
  -9   0   4       10.99       11.40      1.62 o 
  -8   0   4       48.83       42.90      3.28 o 
  -7   0   4      255.85      255.49      6.36 o 
  -6   0   4       32.88       29.11      1.56 o 
  -5   0   4        1.10        1.70      0.53 o 
  -4   0   4      481.72      471.16      7.46 o 
  -3   0   4       15.73       12.69      0.55 o 
  -2   0   4      580.07      588.19      6.64 o 
  -1   0   4      457.15      407.12      4.50 o 
   0   0   4     7718.18     7620.79     74.55 o 
   1   0   4      167.18      188.16      2.30 o 
   2   0   4     2451.93     2437.63     22.73 o 
   3   0   4     3170.06     3279.75     34.74 o 
   4   0   4      207.98      212.47      3.44 o 
   5   0   4      250.29      269.66      4.26 o 
   6   0   4        0.83        0.02      0.58 o 
   7   0   4       26.23       23.63      1.60 o 
   8   0   4        0.00       -0.26      0.97 o 
   9   0   4        8.16        5.25      1.46 o 
  10   0   4        4.57        5.87      1.64 o 
  -9   1   4       13.25       14.81      2.25 o 
  -8   1   4       30.84       30.85      2.29 o 
  -7   1   4       29.72       31.50      1.82 o 
  -6   1   4      244.40      244.81      5.64 o 
  -5   1   4        1.85        1.21      0.64 o 
  -4   1   4      184.52      212.94      3.17 o 
  -3   1   4      658.58      717.87      9.67 o 
  -2   1   4      112.55      125.06      2.06 o 
  -1   1   4      368.96      367.80      5.39 o 
   0   1   4    16659.11    16580.72    175.87 o 
   1   1   4     4284.52     4197.05     53.14 o 
   2   1   4        5.92        5.64      0.47 o 
   3   1   4      554.84      618.40      7.47 o 
   4   1   4       50.37       56.03      1.29 o 
   5   1   4      350.47      384.94      5.49 o 
   6   1   4       15.30       18.00      1.64 o 
   7   1   4       22.82       17.62      1.24 o 
   8   1   4        0.56        1.42      0.91 o 
   9   1   4        3.96        2.81      1.15 o 
  10   1   4        0.11       -0.60      1.38 o 
  -9   2   4       36.01       37.88      4.99 o 
  -8   2   4        2.10        2.47      1.26 o 
  -7   2   4        1.38        1.93      0.98 o 
  -6   2   4      204.54      203.21      4.54 o 
  -5   2   4      239.49      224.58      4.68 o 
  -4   2   4      159.47      157.54      3.01 o 
  -3   2   4        1.27        0.21      0.25 o 
  -2   2   4      835.87      782.32     10.99 o 
  -1   2   4      422.45      398.36      6.04 o 
   0   2   4      682.72      744.99     10.38 o 
   1   2   4      189.04      175.42      2.80 o 
   2   2   4      763.54      768.60      8.73 o 
   3   2   4       70.55       64.25      1.75 o 
   4   2   4        0.02        0.74      0.29 o 
   5   2   4       22.79       22.21      1.81 o 
   6   2   4      375.09      384.50      8.67 o 
   7   2   4      192.32      196.51     12.40 o 
   8   2   4       12.54       10.50      1.72 o 
   9   2   4       15.04       10.34      1.34 o 
  10   2   4        2.52        2.00      1.03 o 
  -9   3   4        3.36       -1.03      2.58 o 
  -8   3   4        2.51        3.55      1.37 o 
  -7   3   4       35.32       29.63      2.05 o 
  -6   3   4        5.54        8.02      1.23 o 
  -5   3   4       13.71       14.44      1.25 o 
  -4   3   4        0.99        0.62      0.58 o 
  -3   3   4      394.71      395.74      6.05 o 
  -2   3   4      497.11      550.00      8.23 o 
  -1   3   4      868.79      879.83     13.23 o 
   0   3   4     1215.60     1257.14     15.64 o 
   1   3   4       22.18       18.97      0.94 o 
   2   3   4      120.82      118.53      2.34 o 
   3   3   4      418.48      448.01      6.36 o 
   4   3   4     1042.53     1137.53     16.94 o 
   5   3   4        3.07        4.53      0.50 o 
   6   3   4      242.02      245.99      6.18 o 
   7   3   4       24.04       24.76      1.69 o 
   8   3   4        1.77       -0.17      1.03 o 
   9   3   4        0.74        2.41      1.21 o 
  10   3   4        2.60        1.72      1.21 o 
  -8   4   4        4.36        4.53      1.36 o 
  -7   4   4        1.70       -0.41      1.15 o 
  -6   4   4       24.69       21.33      2.06 o 
  -5   4   4       21.32       18.55      1.31 o 
  -4   4   4      124.91      117.51      3.25 o 
  -3   4   4      136.72      135.46      2.69 o 
  -2   4   4      109.51      103.51      2.57 o 
  -1   4   4      236.11      270.39      4.79 o 
   0   4   4      103.05      116.32      2.84 o 
   1   4   4       35.53       34.78      1.93 o 
   2   4   4      163.16      145.60      2.58 o 
   3   4   4       10.96        6.33      0.73 o 
   4   4   4       49.84       46.77      1.15 o 
   5   4   4        0.39        0.03      0.64 o 
   6   4   4        0.13        3.10      2.11 o 
   7   4   4       45.20       46.51      1.91 o 
   8   4   4       25.57       27.03      2.93 o 
   9   4   4        0.39       -0.17      1.21 o 
  -8   5   4       36.57       46.05      3.42 o 
  -7   5   4       39.08       45.78      2.71 o 
  -6   5   4        8.49        7.29      1.40 o 
  -5   5   4       10.20       12.66      1.33 o 
  -4   5   4        0.62        1.18      0.72 o 
  -3   5   4      283.61      264.29      4.47 o 
  -2   5   4      365.15      363.71      6.32 o 
  -1   5   4       37.82       33.08      1.86 o 
   0   5   4     1767.70     1760.93     20.20 o 
   1   5   4       22.69       20.26      1.14 o 
   2   5   4       47.89       42.97      1.41 o 
   3   5   4       39.07       39.93      1.72 o 
   4   5   4        7.09        9.78      0.89 o 
   5   5   4        3.30        3.21      0.89 o 
   6   5   4       29.30       26.36      1.79 o 
   7   5   4        1.79        1.42      0.83 o 
   8   5   4        0.93        1.45      1.03 o 
   9   5   4       19.94       17.22      2.41 o 
  10   5   4       63.01       68.18      4.13 o 
  -7   6   4        0.26       -0.11      1.41 o 
  -6   6   4       43.01       46.01      4.14 o 
  -5   6   4        0.32        0.62      0.99 o 
  -4   6   4       30.50       28.65      2.86 o 
  -3   6   4        0.65       -0.68      0.68 o 
  -2   6   4       20.82       21.59      1.64 o 
  -1   6   4      360.98      361.35      5.39 o 
   0   6   4      111.70      117.65      2.71 o 
   1   6   4       48.29       42.25      1.75 o 
   2   6   4      270.73      274.62      4.50 o 
   3   6   4      221.48      233.64      5.35 o 
   4   6   4       16.24       15.71      0.89 o 
   5   6   4        3.33        5.88      1.06 o 
   6   6   4        8.88        8.56      1.28 o 
   7   6   4       13.38       12.69      1.61 o 
   8   6   4        0.03        0.06      1.15 o 
   9   6   4        0.56        0.66      1.27 o 
  10   6   4       31.94       34.09      3.62 o 
  -7   7   4        2.57        3.25      1.77 o 
  -6   7   4        3.61       11.28      2.68 o 
  -5   7   4       18.50       24.33      3.27 o 
  -4   7   4      144.48      144.01      4.94 o 
  -3   7   4       21.55       17.96      1.59 o 
  -2   7   4      152.26      139.16      6.77 o 
  -1   7   4       78.28       68.58      3.21 o 
   0   7   4      175.48      193.18      4.19 o 
   1   7   4       30.72       29.40      1.57 o 
   2   7   4      201.67      214.88      3.97 o 
   3   7   4       46.60       43.55      1.79 o 
   4   7   4       71.79       70.36      2.96 o 
   5   7   4        0.01        0.29      0.91 o 
   6   7   4       19.77       18.72      2.91 o 
   7   7   4      106.83       98.81      6.90 o 
   8   7   4        0.16        0.62      1.27 o 
   9   7   4        0.11       -0.69      1.38 o 
  -6   8   4       13.07       11.54      3.62 o 
  -5   8   4       13.67       16.53      3.79 o 
  -4   8   4        0.86       -0.52      1.46 o 
  -3   8   4       98.84      108.73      4.99 o 
  -2   8   4       85.92       90.32      3.50 o 
  -1   8   4        1.92        0.60      1.46 o 
   0   8   4      175.58      157.87      5.78 o 
   1   8   4       85.36       86.12      2.97 o 
   2   8   4        3.63        3.09      0.96 o 
   3   8   4       10.39       10.26      1.29 o 
   4   8   4       59.27       58.18      2.87 o 
   5   8   4       46.13       46.97      3.60 o 
   6   8   4        9.31        7.16      1.81 o 
   7   8   4        8.64       10.01      1.94 o 
   8   8   4        3.99        1.89      2.24 o 
   9   8   4        0.51        2.58      2.24 o 
  -5   9   4        1.09        2.93      2.75 o 
  -4   9   4       11.12       10.59      2.43 o 
  -3   9   4        7.24        1.98      1.58 o 
  -2   9   4       16.73       20.90      2.78 o 
  -1   9   4        4.45        4.97      1.69 o 
   0   9   4        4.09        3.80      1.57 o 
   1   9   4        1.60        0.34      1.34 o 
   2   9   4      206.32      205.20      5.03 o 
   3   9   4        4.17        4.71      1.45 o 
   4   9   4      143.12      131.83      4.40 o 
   5   9   4        5.16        5.38      1.90 o 
   6   9   4        5.80        5.63      2.58 o 
   7   9   4       13.85       15.81      3.36 o 
   8   9   4        0.01        0.52      2.41 o 
  -4  10   4        6.12        5.51      2.31 o 
  -3  10   4        1.60        1.55      1.88 o 
  -2  10   4        5.98        8.02      2.30 o 
  -1  10   4       70.23       62.63      7.13 o 
   0  10   4        6.72        7.14      2.01 o 
   1  10   4        6.76        3.74      1.69 o 
   2  10   4       78.84       77.72      5.08 o 
   3  10   4       16.12       15.13      2.67 o 
   4  10   4       62.21       62.47      5.51 o 
   5  10   4       12.95       12.01      2.39 o 
   6  10   4       15.76       21.24      3.06 o 
   7  10   4        1.68       -0.93      1.69 o 
  -2  11   4        5.23        5.17      2.31 o 
  -1  11   4        1.59        5.41      1.75 o 
   0  11   4       12.64       10.84      2.43 o 
   1  11   4        1.70        1.03      1.69 o 
   2  11   4       16.56       17.21      4.05 o 
   3  11   4       16.73       16.01      2.55 o 
   4  11   4        1.44        1.89      2.41 o 
   5  11   4        1.59        0.34      4.05 o 
   6  11   4       16.42       21.14      3.21 o 
   0  12   4        0.19       -1.27      1.78 o 
   1  12   4       30.65       31.69      5.17 o 
   2  12   4       20.66       20.48      3.22 o 
   4  12   4        1.82        2.24      2.58 o 
  -4 -11   5        0.01       -0.52      2.24 o 
  -3 -11   5       24.26       30.65      5.17 o 
  -2 -11   5        0.31       -1.09      1.81 o 
  -1 -11   5        0.95        3.83      2.13 o 
   0 -11   5        0.01        0.00      2.84 o 
   1 -11   5        2.14        1.77      3.44 o 
  -6 -10   5        0.80        3.15      2.07 o 
  -5 -10   5        0.08        3.13      3.36 o 
  -4 -10   5       36.63       38.74      5.34 o 
  -3 -10   5        9.65        7.92      3.10 o 
  -2 -10   5        0.34        0.87      1.52 o 
  -1 -10   5        1.85        4.14      1.81 o 
   0 -10   5        0.43        1.87      1.67 o 
   1 -10   5        6.11        5.68      1.71 o 
   2 -10   5        0.00        0.57      1.72 o 
   3 -10   5       11.71       16.23      2.97 o 
  -7  -9   5       29.27       28.41      5.08 o 
  -6  -9   5       27.04       24.58      3.26 o 
  -5  -9   5        7.68        7.77      3.53 o 
  -4  -9   5       16.66       17.27      2.11 o 
  -3  -9   5        4.49        7.88      1.24 o 
  -2  -9   5        0.02       -0.52      0.95 o 
  -1  -9   5        2.60        1.65      1.45 o 
   0  -9   5        7.54        5.93      1.81 o 
   1  -9   5        3.25        5.02      1.48 o 
   2  -9   5        2.47        4.91      1.46 o 
   3  -9   5       84.31       96.55      5.46 o 
   4  -9   5       14.68       15.96      2.80 o 
   5  -9   5       40.85       56.82      6.89 o 
  -7  -8   5        3.60        1.18      2.41 o 
  -6  -8   5       49.20       59.41      3.57 o 
  -5  -8   5        0.79        0.84      1.21 o 
  -4  -8   5        2.16        2.41      1.10 o 
  -3  -8   5       15.53       13.50      1.34 o 
  -2  -8   5        5.23        8.46      1.40 o 
  -1  -8   5       31.23       27.14      2.06 o 
   0  -8   5       19.63        9.19      1.31 o 
   1  -8   5        5.94        2.95      1.02 o 
   2  -8   5        2.58        1.45      1.13 o 
   3  -8   5       49.34       48.98      3.47 o 
   4  -8   5       20.38       29.69      4.82 o 
   5  -8   5        0.09       -2.07      2.07 o 
   6  -8   5       10.95       20.14      4.48 o 
  -7  -7   5        2.82        3.36      1.98 o 
  -6  -7   5       36.15       37.65      2.51 o 
  -5  -7   5        2.27        3.19      1.00 o 
  -4  -7   5       45.05       45.01      1.97 o 
  -3  -7   5      153.31      154.81      4.66 o 
  -2  -7   5       22.58       24.98      1.56 o 
  -1  -7   5       81.57       83.32      2.56 o 
   0  -7   5      146.40      140.50      5.23 o 
   1  -7   5       29.83       30.57      1.96 o 
   2  -7   5       29.62       30.10      1.98 o 
   3  -7   5        0.93        2.47      1.13 o 
   4  -7   5       17.87       17.56      2.43 o 
   5  -7   5        0.06       -0.10      1.52 o 
   6  -7   5       13.37       22.73      4.48 o 
   7  -7   5        0.09       -1.72      2.24 o 
  -9  -6   5       20.21       12.74      3.27 o 
  -8  -6   5        3.47        3.62      2.41 o 
  -7  -6   5        0.55       -0.34      0.98 o 
  -6  -6   5        0.82        0.97      0.97 o 
  -5  -6   5       25.99       29.32      1.67 o 
  -4  -6   5       35.95       31.40      1.49 o 
  -3  -6   5      756.94      767.20     10.36 o 
  -2  -6   5       52.18       56.23      1.86 o 
  -1  -6   5       12.67       14.88      1.08 o 
   0  -6   5       95.66       97.69      2.18 o 
   1  -6   5       18.67       13.09      1.37 o 
   2  -6   5      370.80      374.79     12.31 o 
   3  -6   5       34.49       38.83      1.99 o 
   4  -6   5       43.08       39.40      2.49 o 
   5  -6   5       66.74       62.74      3.50 o 
   6  -6   5        0.73       -0.42      1.64 o 
   7  -6   5        0.76        4.11      2.23 o 
  -9  -5   5        0.00       -0.86      1.89 o 
  -8  -5   5        1.06        2.75      2.07 o 
  -7  -5   5       44.24       44.70      2.43 o 
  -6  -5   5       41.63       41.51      2.39 o 
  -5  -5   5        0.86       -0.54      0.68 o 
  -4  -5   5       30.08       31.73      2.01 o 
  -3  -5   5      110.76      115.51      2.47 o 
  -2  -5   5      105.18      108.85      2.26 o 
  -1  -5   5       17.55       22.02      1.31 o 
   0  -5   5      143.96      142.77      3.87 o 
   1  -5   5       16.56       14.44      0.94 o 
   2  -5   5      244.81      236.93      3.89 o 
   3  -5   5      426.05      414.46      6.37 o 
   4  -5   5      218.69      232.18      4.52 o 
   5  -5   5       52.16       49.66      2.61 o 
   6  -5   5        0.93        0.23      1.61 o 
   7  -5   5       12.96       12.57      2.56 o 
   8  -5   5        0.82        3.42      1.97 o 
  -9  -4   5        0.47        0.63      1.49 o 
  -8  -4   5        0.11       -0.93      2.07 o 
  -7  -4   5       20.85       22.71      1.53 o 
  -6  -4   5       35.51       29.43      1.62 o 
  -5  -4   5        2.58        3.18      0.94 o 
  -4  -4   5       92.82       81.91      3.34 o 
  -3  -4   5       69.62       74.23      1.76 o 
  -2  -4   5      208.79      221.81      3.41 o 
  -1  -4   5      226.45      212.70      3.36 o 
   0  -4   5      370.67      372.58      5.49 o 
   1  -4   5        0.40       -0.22      0.43 o 
   2  -4   5       44.40       41.83      1.47 o 
   3  -4   5        8.47        8.16      0.79 o 
   4  -4   5       64.98       67.27      2.74 o 
   5  -4   5       46.80       48.14      2.07 o 
   6  -4   5       15.01       16.29      1.90 o 
   7  -4   5        4.81        4.11      1.98 o 
   8  -4   5        1.30        0.20      1.57 o 
   9  -4   5       13.65       17.73      4.30 o 
  -9  -3   5       15.86       15.79      3.62 o 
  -8  -3   5       29.68       26.28      4.05 o 
  -7  -3   5       19.60       24.22      1.62 o 
  -6  -3   5       91.57       90.56      3.01 o 
  -5  -3   5        6.54        5.69      0.84 o 
  -4  -3   5        0.73        0.87      0.34 o 
  -3  -3   5       65.61       61.73      1.62 o 
  -2  -3   5      390.47      382.11      5.33 o 
  -1  -3   5       47.78       43.10      1.09 o 
   0  -3   5        1.12       -0.20      0.37 o 
   1  -3   5       20.47       18.96      0.89 o 
   2  -3   5       40.22       32.68      1.10 o 
   3  -3   5        0.19       -0.38      0.45 o 
   4  -3   5       46.77       47.57      1.50 o 
   5  -3   5       50.12       44.20      1.57 o 
   6  -3   5       10.36       10.55      1.89 o 
   7  -3   5       47.50       44.60      7.92 o 
   8  -3   5        2.88        0.97      1.49 o 
   9  -3   5       34.23       40.12      5.68 o 
  -9  -2   5        0.19        1.30      1.08 o 
  -8  -2   5       24.90       28.63      4.05 o 
  -7  -2   5        2.01        2.56      0.74 o 
  -6  -2   5        5.52        7.34      0.88 o 
  -5  -2   5        1.10        2.45      0.65 o 
  -4  -2   5       30.32       34.52      1.41 o 
  -3  -2   5      492.87      514.05      7.26 o 
  -2  -2   5      215.08      181.03      2.91 o 
  -1  -2   5        0.03        0.15      0.32 o 
   0  -2   5     2018.92     2033.75     19.54 o 
   1  -2   5       31.42       29.45      0.97 o 
   2  -2   5      654.41      668.08      8.01 o 
   3  -2   5       18.59       15.93      0.74 o 
   4  -2   5        0.87        0.99      0.37 o 
   5  -2   5        0.85        0.73      0.39 o 
   6  -2   5       11.30        8.14      0.88 o 
   7  -2   5      173.84      146.07      4.52 o 
   8  -2   5        7.45        8.38      1.76 o 
   9  -2   5       10.81       13.43      3.44 o 
  -9  -1   5       15.99       16.35      1.81 o 
  -8  -1   5       30.91       25.61      2.04 o 
  -7  -1   5       43.61       49.63      1.91 o 
  -6  -1   5       58.05       57.27      1.91 o 
  -5  -1   5       89.28       82.19      2.73 o 
  -4  -1   5     1266.63     1341.82     19.56 o 
  -3  -1   5       95.64       83.01      2.21 o 
  -2  -1   5      250.71      246.19      3.25 o 
  -1  -1   5      222.67      212.12      2.89 o 
   0  -1   5      387.29      400.77      4.89 o 
   1  -1   5      412.87      417.56      5.11 o 
   2  -1   5       14.88        8.35      0.64 o 
   3  -1   5      114.03      122.04      1.93 o 
   4  -1   5       25.46       41.95      1.39 o 
   5  -1   5       40.66       39.90      1.08 o 
   6  -1   5       29.13       27.62      1.27 o 
   7  -1   5        0.92        0.72      0.79 o 
   8  -1   5       15.31       17.80      1.74 o 
   9  -1   5        6.53        6.87      1.76 o 
  10  -1   5        0.32        0.86      2.07 o 
  -9   0   5        3.05        5.99      1.46 o 
  -8   0   5        0.26        0.05      1.55 o 
  -7   0   5      146.21      144.95      3.63 o 
  -6   0   5      306.62      300.62      7.34 o 
  -5   0   5       37.93       42.07      2.05 o 
  -4   0   5      895.39      890.11     10.72 o 
  -3   0   5      208.15      211.33      3.45 o 
  -2   0   5      292.73      336.18      4.56 o 
  -1   0   5      941.44      903.48     10.99 o 
   0   0   5      773.90      789.11      9.68 o 
   1   0   5       11.83       10.61      0.62 o 
   2   0   5      306.07      325.10      4.24 o 
   3   0   5       41.32       38.98      2.11 o 
   4   0   5      196.62      228.69      3.28 o 
   5   0   5       11.25       10.64      0.92 o 
   6   0   5        8.41        8.56      0.91 o 
   7   0   5        4.88        4.27      0.83 o 
   8   0   5       31.40       32.41      2.04 o 
   9   0   5        2.43        1.08      1.27 o 
  10   0   5        3.92        4.68      1.69 o 
  -9   1   5        0.69        1.09      1.57 o 
  -8   1   5        2.43        1.02      1.16 o 
  -7   1   5       64.35       60.27      4.32 o 
  -6   1   5       11.16       10.48      1.20 o 
  -5   1   5       73.54       69.65      2.31 o 
  -4   1   5       90.14       89.27      2.25 o 
  -3   1   5      454.13      414.71      6.87 o 
  -2   1   5      495.42      511.49      6.62 o 
  -1   1   5      445.34      503.68      6.52 o 
   0   1   5      507.73      508.59      7.24 o 
   1   1   5       81.36       58.30      1.99 o 
   2   1   5      626.28      625.43      9.38 o 
   3   1   5      195.12      192.64      2.72 o 
   4   1   5       34.85       31.71      0.97 o 
   5   1   5       14.73       15.69      1.15 o 
   6   1   5      208.41      206.99      4.62 o 
   7   1   5       95.18       95.40      2.83 o 
   8   1   5        0.74        1.03      1.55 o 
   9   1   5       20.99       17.49      2.01 o 
  10   1   5        7.66        7.23      1.57 o 
  -9   2   5        2.86        3.96      2.75 o 
  -8   2   5       25.39       25.80      2.28 o 
  -7   2   5        6.49        7.76      1.39 o 
  -6   2   5       49.28       44.53      2.26 o 
  -5   2   5       12.31       12.12      0.88 o 
  -4   2   5       81.25       84.56      2.13 o 
  -3   2   5       16.92       13.32      0.75 o 
  -2   2   5      123.24      132.91      2.52 o 
  -1   2   5     4924.00     5239.61     67.45 o 
   0   2   5       11.16       11.81      0.84 o 
   1   2   5       48.38       35.69      1.27 o 
   2   2   5      904.60      975.31     14.76 o 
   3   2   5      393.90      427.08      6.00 o 
   4   2   5      118.46      115.55      2.21 o 
   5   2   5        5.71        3.52      0.65 o 
   6   2   5      104.63      101.55      9.30 o 
   7   2   5       10.65       12.04      1.40 o 
   8   2   5        5.65        4.65      1.72 o 
   9   2   5        1.08        3.44      1.72 o 
  10   2   5        4.56        4.39      1.34 o 
  -8   3   5        0.79        1.70      1.31 o 
  -7   3   5       20.36       17.64      1.94 o 
  -6   3   5        9.87       10.40      1.34 o 
  -5   3   5        9.56        7.95      0.91 o 
  -4   3   5        0.01        1.35      0.64 o 
  -3   3   5      399.47      407.32      6.29 o 
  -2   3   5       80.62       85.79      2.23 o 
  -1   3   5      540.58      590.40      8.80 o 
   0   3   5      751.64      718.03      9.51 o 
   1   3   5     1822.08     1831.76     22.36 o 
   2   3   5       69.29       53.51      1.75 o 
   3   3   5        0.93       -0.01      0.45 o 
   4   3   5       10.07       11.06      0.52 o 
   5   3   5        0.01       -0.39      0.49 o 
   6   3   5      298.07      315.75     13.60 o 
   7   3   5       87.95       83.88      6.03 o 
   8   3   5        2.93        2.41      1.55 o 
   9   3   5        0.87        1.55      1.55 o 
  10   3   5        5.39        3.79      1.72 o 
  -8   4   5       10.62       11.63      2.25 o 
  -7   4   5       75.95       83.43      3.81 o 
  -6   4   5       17.91       18.67      1.93 o 
  -5   4   5        0.23        0.14      0.72 o 
  -4   4   5       94.77      106.07      2.40 o 
  -3   4   5        0.57        2.46      0.80 o 
  -2   4   5       45.02       41.78      1.84 o 
  -1   4   5      832.08      782.69     16.58 o 
   0   4   5       35.37       41.12      1.97 o 
   1   4   5      100.56       95.09      3.07 o 
   2   4   5       20.63       17.79      1.31 o 
   3   4   5      728.72      740.76     11.72 o 
   4   4   5      120.69      129.03      2.10 o 
   5   4   5        0.48        0.40      0.76 o 
   6   4   5      138.91      155.02      8.14 o 
   7   4   5       39.02       38.36      2.40 o 
   8   4   5        5.61        4.99      1.72 o 
   9   4   5        0.00       -0.69      1.38 o 
  10   4   5       25.43       17.39      2.41 o 
  -8   5   5        5.16        3.12      1.51 o 
  -7   5   5        9.34        9.75      1.63 o 
  -6   5   5       12.03       14.78      1.93 o 
  -5   5   5       32.50       29.18      2.19 o 
  -4   5   5      263.96      269.70      6.61 o 
  -3   5   5       50.68       49.84      1.91 o 
  -2   5   5        4.77        5.20      1.20 o 
  -1   5   5       68.73       70.92      2.50 o 
   0   5   5       33.67       37.69      1.79 o 
   1   5   5      878.40      893.89     11.71 o 
   2   5   5      229.48      242.06      4.01 o 
   3   5   5      129.25      132.71      3.17 o 
   4   5   5       11.90       13.07      0.78 o 
   5   5   5       61.76       76.20      4.24 o 
   6   5   5       80.02       85.26      2.98 o 
   7   5   5        3.21        1.61      0.94 o 
   8   5   5        0.71        2.41      1.72 o 
   9   5   5       27.81       23.24      3.10 o 
  10   5   5       17.05       19.28      2.75 o 
  -7   6   5       26.94       31.97      2.92 o 
  -6   6   5        0.15        1.14      1.21 o 
  -5   6   5       53.35       52.78      3.46 o 
  -4   6   5        0.56       -0.15      0.93 o 
  -3   6   5        1.48        2.85      0.77 o 
  -2   6   5      117.93      122.22      3.47 o 
  -1   6   5      382.62      372.19      5.56 o 
   0   6   5      470.41      464.20      6.88 o 
   1   6   5      152.03      147.74      3.81 o 
   2   6   5       71.86       70.80      1.94 o 
   3   6   5       25.61       21.74      1.59 o 
   4   6   5       20.55       18.63      1.06 o 
   5   6   5       12.83       12.13      1.44 o 
   6   6   5        0.85       -0.19      1.55 o 
   7   6   5       41.84       45.24      4.98 o 
   8   6   5        0.40       -1.22      1.22 o 
   9   6   5        1.76        5.85      2.07 o 
  10   6   5       26.08       27.72      3.44 o 
  -6   7   5        5.55        7.01      2.56 o 
  -5   7   5        0.23        0.11      1.61 o 
  -4   7   5       89.01       88.38      3.97 o 
  -3   7   5       10.66       10.23      1.69 o 
  -2   7   5       54.49       52.67      2.70 o 
  -1   7   5      104.87       96.84      3.75 o 
   0   7   5       21.96       21.98      1.58 o 
   1   7   5       53.30       46.62      2.05 o 
   2   7   5      103.74      101.42      3.10 o 
   3   7   5        0.69        0.32      0.65 o 
   4   7   5        6.37        5.46      0.80 o 
   5   7   5       20.67       23.82      2.16 o 
   6   7   5       40.89       31.44      2.94 o 
   7   7   5        4.83        4.89      1.38 o 
   8   7   5       13.54       13.29      3.44 o 
   9   7   5        5.60        5.78      1.76 o 
  -6   8   5       13.19       16.70      4.13 o 
  -5   8   5       34.64       35.64      5.34 o 
  -4   8   5        2.33        0.06      1.64 o 
  -3   8   5       17.59       18.85      2.56 o 
  -2   8   5        0.13       -1.29      1.34 o 
  -1   8   5        2.87        0.47      1.40 o 
   0   8   5       39.71       36.08      3.10 o 
   1   8   5        5.13        4.49      1.22 o 
   2   8   5        0.69        0.38      1.02 o 
   3   8   5      171.21      155.54      3.96 o 
   4   8   5       92.42       97.57      3.55 o 
   5   8   5       81.50       82.64      5.94 o 
   6   8   5       28.02       29.59      2.94 o 
   7   8   5        0.14        2.19      1.45 o 
   8   8   5        0.82        2.24      2.41 o 
   9   8   5        0.55       -0.34      2.24 o 
  -5   9   5        2.55        0.00      2.58 o 
  -4   9   5       88.72      105.56      5.66 o 
  -3   9   5       17.67       21.21      2.86 o 
  -2   9   5       49.78       50.17      3.14 o 
  -1   9   5       17.44       16.76      2.49 o 
   0   9   5        5.72        3.14      1.64 o 
   1   9   5        8.93        2.22      1.57 o 
   2   9   5       13.97       10.57      1.46 o 
   3   9   5      250.86      243.04      6.65 o 
   4   9   5       53.83       53.01      3.13 o 
   5   9   5       15.17       18.10      2.67 o 
   6   9   5        0.92        1.29      2.24 o 
   7   9   5        6.42       10.12      2.25 o 
   8   9   5        8.68        7.06      3.10 o 
  -3  10   5        8.02        8.52      2.43 o 
  -2  10   5       65.16       75.64      5.17 o 
  -1  10   5       23.61       25.76      4.05 o 
   0  10   5        1.86        2.98      1.81 o 
   1  10   5        4.18        5.90      3.44 o 
   2  10   5       24.36       20.38      2.67 o 
   3  10   5        6.85        3.31      1.64 o 
   4  10   5       26.24       30.20      3.43 o 
   5  10   5       11.79       11.24      2.55 o 
   6  10   5        4.67        1.93      1.86 o 
   7  10   5        2.80        3.07      1.90 o 
  -2  11   5       14.22       17.04      2.98 o 
  -1  11   5        0.00        1.99      1.50 o 
   0  11   5       13.35       12.30      2.62 o 
   1  11   5        1.32        1.55      1.81 o 
   2  11   5       12.66       12.72      2.49 o 
   3  11   5        1.01        2.77      1.81 o 
   4  11   5        1.91       -2.07      2.07 o 
   5  11   5        1.95        6.71      2.93 o 
   6  11   5        3.14        3.05      2.27 o 
   1  12   5        1.94        2.53      2.50 o 
   2  12   5        1.55       -0.52      1.95 o 
   3  12   5        4.04        4.82      2.75 o 
   4  12   5        3.79        3.27      2.75 o 
  -3 -11   6        4.21        3.44      3.10 o 
  -2 -11   6        2.44        6.65      4.30 o 
  -1 -11   6        0.69        1.63      1.88 o 
   0 -11   6       20.39       30.87      8.09 o 
  -5 -10   6        1.48       -0.34      2.41 o 
  -4 -10   6       26.72       27.38      4.82 o 
  -3 -10   6        5.21        4.99      2.75 o 
  -2 -10   6       16.32       22.90      2.98 o 
  -1 -10   6        8.54        7.18      2.84 o 
   0 -10   6        0.70        1.11      4.05 o 
   1 -10   6       15.50       11.85      1.97 o 
   2 -10   6        6.82        9.85      2.62 o 
   3 -10   6        7.90        6.42      2.55 o 
  -6  -9   6        0.03        2.41      2.58 o 
  -5  -9   6        1.75        2.05      2.03 o 
  -4  -9   6        5.17        3.33      2.58 o 
  -3  -9   6       13.79       17.65      1.76 o 
  -2  -9   6       26.62       29.32      2.44 o 
  -1  -9   6        4.70        4.97      1.70 o 
   0  -9   6        2.45        0.51      1.16 o 
   1  -9   6        3.26        2.40      1.38 o 
   2  -9   6       13.33       13.89      2.73 o 
   3  -9   6       40.82       52.13      9.38 o 
   4  -9   6       18.80       21.14      4.22 o 
  -7  -8   6       10.12       17.04      3.79 o 
  -6  -8   6        2.68        1.46      1.58 o 
  -5  -8   6        7.62        8.77      1.82 o 
  -4  -8   6        4.26        6.16      1.32 o 
  -3  -8   6      144.98      156.92      3.85 o 
  -2  -8   6       10.82        6.30      1.42 o 
  -1  -8   6        4.79        3.75      1.10 o 
   0  -8   6       21.05       22.88      1.87 o 
   1  -8   6       13.90       12.20      1.67 o 
   2  -8   6        2.43        3.49      1.28 o 
   3  -8   6        1.19        4.19      1.76 o 
   4  -8   6       18.69       20.27      2.92 o 
   5  -8   6        7.56       10.33      3.62 o 
  -7  -7   6        1.20        3.01      1.64 o 
  -6  -7   6       13.58       12.92      2.32 o 
  -5  -7   6      136.92      153.78      4.63 o 
  -4  -7   6        4.48        5.14      1.18 o 
  -3  -7   6       32.44       30.88      1.76 o 
  -2  -7   6       72.66       61.39      2.44 o 
  -1  -7   6        6.35        7.93      1.13 o 
   0  -7   6       81.02       59.40      2.72 o 
   1  -7   6       59.45       52.27      2.61 o 
   2  -7   6        1.24        0.67      0.95 o 
   3  -7   6        3.13        2.46      1.47 o 
   4  -7   6        3.01        1.40      2.84 o 
   5  -7   6       19.74       19.79      2.62 o 
   6  -7   6        0.19       -2.24      2.24 o 
  -7  -6   6        5.55        6.83      1.64 o 
  -6  -6   6        0.95        1.39      1.27 o 
  -5  -6   6       11.33       12.13      1.72 o 
  -4  -6   6       95.14       86.50      2.62 o 
  -3  -6   6      682.02      693.49     10.40 o 
  -2  -6   6       20.84       16.39      1.29 o 
  -1  -6   6       33.94       31.02      1.82 o 
   0  -6   6       17.24       21.22      1.63 o 
   1  -6   6      169.20      165.01      3.76 o 
   2  -6   6        1.09        0.44      0.79 o 
   3  -6   6        0.89        0.96      0.83 o 
   4  -6   6        3.74        3.93      1.45 o 
   5  -6   6       14.41       20.82      2.31 o 
   6  -6   6       43.19       59.33      4.83 o 
   7  -6   6        2.37        5.26      2.23 o 
  -9  -5   6        5.91       10.67      3.10 o 
  -8  -5   6       15.73       16.01      3.44 o 
  -7  -5   6        4.14        2.32      1.11 o 
  -6  -5   6       26.82       30.01      1.71 o 
  -5  -5   6        3.11        1.19      0.82 o 
  -4  -5   6       19.43       21.67      1.30 o 
  -3  -5   6       28.03       26.76      1.45 o 
  -2  -5   6        6.13       10.91      0.95 o 
  -1  -5   6      122.97      110.09      2.56 o 
   0  -5   6       49.84       53.96      2.45 o 
   1  -5   6        0.97        0.57      0.56 o 
   2  -5   6      126.67      110.07      2.86 o 
   3  -5   6      444.79      432.33      9.73 o 
   4  -5   6       40.06       46.82      2.52 o 
   5  -5   6       15.78       12.88      1.51 o 
   6  -5   6       20.90       20.38      3.70 o 
   7  -5   6        2.16        2.41      1.72 o 
   8  -5   6        1.46        0.45      1.98 o 
  -9  -4   6        0.08       -0.76      1.98 o 
  -8  -4   6        1.10        1.29      1.46 o 
  -7  -4   6        1.12        3.33      1.08 o 
  -6  -4   6       27.83       30.31      2.53 o 
  -5  -4   6        0.13        0.98      0.73 o 
  -4  -4   6        4.70        3.79      0.68 o 
  -3  -4   6       77.20       76.56      1.88 o 
  -2  -4   6       46.66       54.60      2.09 o 
  -1  -4   6       39.72       43.64      1.88 o 
   0  -4   6      222.65      219.30      4.78 o 
   1  -4   6       24.56       24.15      1.53 o 
   2  -4   6      381.34      386.16      5.43 o 
   3  -4   6      450.34      453.08      6.94 o 
   4  -4   6       45.48       38.91      2.27 o 
   5  -4   6        1.43        1.42      0.89 o 
   6  -4   6        1.07        0.02      1.07 o 
   7  -4   6       11.04       11.53      2.35 o 
   8  -4   6        8.34        6.19      2.18 o 
  -9  -3   6        3.48        4.29      1.74 o 
  -8  -3   6        7.90        5.84      1.76 o 
  -7  -3   6       37.39       33.06      1.78 o 
  -6  -3   6        1.22        1.31      0.81 o 
  -5  -3   6      113.10      106.51      2.83 o 
  -4  -3   6       48.64       50.58      1.52 o 
  -3  -3   6       76.27       86.22      2.31 o 
  -2  -3   6       64.24       70.17      1.75 o 
  -1  -3   6       13.42       12.15      0.73 o 
   0  -3   6     1402.45     1524.19     15.10 o 
   1  -3   6       25.70       24.22      1.03 o 
   2  -3   6       31.34       24.91      1.04 o 
   3  -3   6      200.98      202.70      3.35 o 
   4  -3   6      175.69      151.81      2.80 o 
   5  -3   6       60.68       63.20      2.14 o 
   6  -3   6        0.45        0.25      0.88 o 
   7  -3   6       71.79       68.31      4.46 o 
   8  -3   6        5.45        4.65      1.78 o 
   9  -3   6        2.04       -0.52      2.75 o 
  -9  -2   6        1.33        1.12      1.32 o 
  -8  -2   6        2.28        0.61      1.89 o 
  -7  -2   6        3.68        3.39      0.87 o 
  -6  -2   6       13.22       14.10      1.18 o 
  -5  -2   6      186.13      177.96      3.90 o 
  -4  -2   6       85.98       99.05      1.97 o 
  -3  -2   6      326.81      341.74      5.28 o 
  -2  -2   6      149.47      122.16      2.08 o 
  -1  -2   6      418.51      434.02      5.44 o 
   0  -2   6       48.65       44.95      1.11 o 
   1  -2   6      135.55      149.52      2.17 o 
   2  -2   6       55.11       48.14      1.99 o 
   3  -2   6       64.14       64.58      1.59 o 
   4  -2   6       15.86       18.32      0.85 o 
   5  -2   6       30.30       32.40      1.54 o 
   6  -2   6       13.32       15.46      1.29 o 
   7  -2   6      120.45      109.24      4.16 o 
   8  -2   6       10.37        9.74      1.88 o 
   9  -2   6        3.45        0.86      2.24 o 
  -9  -1   6        3.09        0.80      1.26 o 
  -8  -1   6       20.42       20.98      2.18 o 
  -7  -1   6        0.02       -0.67      0.94 o 
  -6  -1   6       18.58       15.15      1.62 o 
  -5  -1   6        1.91        2.08      0.74 o 
  -4  -1   6       20.19       19.12      0.95 o 
  -3  -1   6      208.62      218.68      3.70 o 
  -2  -1   6       23.30       26.28      0.94 o 
  -1  -1   6        0.00       -0.31      0.31 o 
   0  -1   6      135.34      119.72      2.04 o 
   1  -1   6       37.79       46.33      1.20 o 
   2  -1   6      250.64      269.62      3.90 o 
   3  -1   6      182.75      174.45      2.77 o 
   4  -1   6       92.90       90.20      2.91 o 
   5  -1   6        3.12        3.42      0.56 o 
   6  -1   6        0.59        0.75      0.61 o 
   7  -1   6      108.42      104.66      5.77 o 
   8  -1   6        0.82        0.37      1.06 o 
   9  -1   6        1.21        0.95      1.58 o 
  10  -1   6        2.78        4.30      2.75 o 
  -9   0   6        0.13       -0.24      1.45 o 
  -8   0   6        1.40        0.60      1.18 o 
  -7   0   6        5.05        6.50      1.13 o 
  -6   0   6        7.64        7.72      1.28 o 
  -5   0   6        1.25        0.56      0.81 o 
  -4   0   6       14.41       11.20      1.12 o 
  -3   0   6       15.62       13.23      0.99 o 
  -2   0   6      251.62      275.75      4.04 o 
  -1   0   6      313.81      319.14      4.52 o 
   0   0   6        0.17       -0.36      0.36 o 
   1   0   6      431.99      498.58      6.89 o 
   2   0   6      927.03      984.18     11.78 o 
   3   0   6       85.79       83.05      1.74 o 
   4   0   6      222.80      246.65      4.53 o 
   5   0   6      140.26      132.88      2.51 o 
   6   0   6       46.40       51.84      1.90 o 
   7   0   6       53.51       56.94      3.03 o 
   8   0   6       15.54       15.65      1.60 o 
   9   0   6        3.32        4.49      2.07 o 
  10   0   6        4.15        4.27      1.76 o 
  -9   1   6        0.45        0.76      1.52 o 
  -8   1   6       70.40       58.27      6.97 o 
  -7   1   6        0.47        0.24      0.92 o 
  -6   1   6       69.65       66.44      2.57 o 
  -5   1   6       20.58       23.12      1.75 o 
  -4   1   6      269.20      252.47      4.78 o 
  -3   1   6      142.59      173.11      3.03 o 
  -2   1   6     1054.74     1085.04     13.28 o 
  -1   1   6      472.18      497.73      6.59 o 
   0   1   6      423.88      427.44      6.39 o 
   1   1   6      262.63      238.41      3.93 o 
   2   1   6       19.93       18.66      1.02 o 
   3   1   6      975.01      993.42     12.06 o 
   4   1   6       68.65       68.84      1.81 o 
   5   1   6        1.52        1.63      0.68 o 
   6   1   6        0.29        0.34      0.77 o 
   7   1   6       42.25       42.59      2.67 o 
   8   1   6        6.01        5.85      2.24 o 
   9   1   6       20.87       24.30      2.43 o 
  10   1   6       23.59       23.39      2.43 o 
  -9   2   6        1.39        1.01      1.81 o 
  -8   2   6        3.61        5.42      1.81 o 
  -7   2   6       25.96       26.42      2.24 o 
  -6   2   6      154.97      155.83      5.51 o 
  -5   2   6        3.59        5.91      0.79 o 
  -4   2   6       15.69       17.90      1.24 o 
  -3   2   6       42.57       44.95      1.33 o 
  -2   2   6      211.50      209.99      3.19 o 
  -1   2   6      945.55     1027.45     12.92 o 
   0   2   6      545.19      548.61      8.20 o 
   1   2   6       38.42       26.99      2.22 o 
   2   2   6      103.97      111.29      3.68 o 
   3   2   6       51.59       53.10      2.70 o 
   4   2   6       11.86       11.39      0.70 o 
   5   2   6      417.64      449.94      8.51 o 
   6   2   6      176.91      188.23      4.35 o 
   7   2   6      107.35       99.67      5.94 o 
   8   2   6        7.62        5.34      2.07 o 
   9   2   6       18.63       23.07      3.10 o 
  10   2   6       15.73       18.67      2.18 o 
  -8   3   6       24.83       28.42      2.54 o 
  -7   3   6       13.20       13.26      1.87 o 
  -6   3   6        0.03        1.07      1.13 o 
  -5   3   6      131.95      121.88      4.34 o 
  -4   3   6      194.26      208.85      6.37 o 
  -3   3   6       50.64       41.47      1.44 o 
  -2   3   6        0.47        0.64      0.60 o 
  -1   3   6      199.95      183.84      3.68 o 
   0   3   6      138.90      128.87      2.88 o 
   1   3   6        0.80        1.50      0.58 o 
   2   3   6       64.15       63.61      1.96 o 
   3   3   6      234.76      218.02      4.82 o 
   4   3   6      167.41      194.47      3.19 o 
   5   3   6      116.47      120.70      3.04 o 
   6   3   6      308.21      320.77     22.47 o 
   7   3   6      847.53      870.89     39.17 o 
   8   3   6       20.33       18.77      2.93 o 
   9   3   6       27.71       22.38      3.10 o 
  10   3   6       12.38       11.19      2.41 o 
  -8   4   6        4.61        4.34      1.67 o 
  -7   4   6        1.72        2.79      2.00 o 
  -6   4   6       16.02       15.53      1.91 o 
  -5   4   6       89.04       89.13      2.89 o 
  -4   4   6       18.28       17.41      1.11 o 
  -3   4   6      213.13      208.36      4.76 o 
  -2   4   6      107.14      113.52      2.89 o 
  -1   4   6       25.15       17.07      1.91 o 
   0   4   6      314.91      325.53      6.66 o 
   1   4   6      264.39      278.59      4.97 o 
   2   4   6      339.09      344.95      5.74 o 
   3   4   6      148.01      164.72      3.64 o 
   4   4   6      284.28      294.84      5.44 o 
   5   4   6      531.40      553.17     13.16 o 
   6   4   6       16.38       15.29      1.89 o 
   7   4   6       31.40       32.61      2.48 o 
   8   4   6        0.22        1.89      1.72 o 
   9   4   6        0.00       -1.03      1.55 o 
  10   4   6       17.27       12.40      2.41 o 
  -7   5   6       73.22       83.00      4.38 o 
  -6   5   6       25.88       26.82      2.54 o 
  -5   5   6        2.23       -0.40      1.19 o 
  -4   5   6       75.96       69.43      3.11 o 
  -3   5   6       69.28       62.71      3.02 o 
  -2   5   6      104.78      102.81      2.90 o 
  -1   5   6       38.17       40.43      2.38 o 
   0   5   6       14.52       13.72      1.10 o 
   1   5   6      201.79      195.43      4.89 o 
   2   5   6        5.93        5.20      0.80 o 
   3   5   6      336.40      354.56      6.61 o 
   4   5   6        4.32        4.22      1.07 o 
   5   5   6       38.39       32.67      2.12 o 
   6   5   6        8.41        7.66      1.24 o 
   7   5   6       25.50       27.26      2.35 o 
   8   5   6        0.67       -0.34      1.55 o 
   9   5   6       16.62       17.56      2.93 o 
  10   5   6        5.03       11.02      2.58 o 
  -7   6   6        9.48       12.02      1.84 o 
  -6   6   6        0.68       -0.61      1.16 o 
  -5   6   6       78.40       82.41      4.01 o 
  -4   6   6       26.06       21.79      2.13 o 
  -3   6   6        0.50        0.76      1.02 o 
  -2   6   6       48.04       45.45      2.81 o 
  -1   6   6       29.12       27.54      2.01 o 
   0   6   6       15.49       16.28      1.27 o 
   1   6   6        0.27       -0.48      0.58 o 
   2   6   6       31.82       29.76      1.70 o 
   3   6   6        0.65        0.44      0.59 o 
   4   6   6      144.87      141.29      2.95 o 
   5   6   6       21.18       18.98      2.28 o 
   6   6   6       15.81       10.92      1.48 o 
   7   6   6       12.35       11.38      1.53 o 
   8   6   6       19.84       21.35      3.44 o 
   9   6   6        2.34        2.93      2.07 o 
  10   6   6        0.14       -1.89      1.89 o 
  -6   7   6        0.17        0.73      1.81 o 
  -5   7   6       23.89       25.22      3.10 o 
  -4   7   6       15.35       12.73      1.64 o 
  -3   7   6       56.49       60.77      2.47 o 
  -2   7   6       49.19       50.72      2.88 o 
  -1   7   6      148.98      144.65      4.54 o 
   0   7   6       61.58       62.88      2.40 o 
   1   7   6        3.10        3.65      0.94 o 
   2   7   6        0.25        0.16      0.82 o 
   3   7   6      326.17      318.22      6.19 o 
   4   7   6       54.58       56.52      2.27 o 
   5   7   6        2.51        2.03      1.11 o 
   6   7   6       62.90       62.81      5.75 o 
   7   7   6       58.94       60.91      3.31 o 
   8   7   6        0.11       -0.27      1.45 o 
   9   7   6        0.15        2.75      2.24 o 
  -5   8   6       12.43       16.87      4.13 o 
  -4   8   6       85.27       89.73      5.04 o 
  -3   8   6       45.51       45.60      5.08 o 
  -2   8   6       14.37       16.46      2.37 o 
  -1   8   6       35.71       26.72      4.48 o 
   0   8   6       96.81       99.88      4.63 o 
   1   8   6      125.57      119.09      4.30 o 
   2   8   6       77.12       83.22      2.99 o 
   3   8   6       34.58       39.01      2.19 o 
   4   8   6       37.98       38.60      2.54 o 
   5   8   6       30.85       30.18      3.02 o 
   6   8   6       56.39       59.12      4.17 o 
   7   8   6       25.52       23.54      4.65 o 
   8   8   6        0.49        0.86      2.24 o 
   9   8   6        0.62        2.75      2.41 o 
  -4   9   6        2.05        1.98      1.95 o 
  -3   9   6       10.27        8.18      2.19 o 
  -2   9   6       23.85       24.08      3.86 o 
  -1   9   6        1.89        0.86      1.46 o 
   0   9   6       11.04       12.06      4.65 o 
   1   9   6        0.84        0.28      1.40 o 
   2   9   6        3.58        8.14      2.50 o 
   3   9   6      189.57      184.74      6.29 o 
   4   9   6       77.05       80.52      4.52 o 
   5   9   6       13.37       18.70      2.73 o 
   6   9   6        6.13        2.61      1.76 o 
   7   9   6        3.20        3.87      3.53 o 
   8   9   6       14.76       12.57      3.79 o 
  -3  10   6        4.15        6.61      4.39 o 
  -2  10   6       16.67       20.30      3.04 o 
  -1  10   6        7.66        8.78      2.25 o 
   0  10   6       40.76       45.39      6.20 o 
   1  10   6        1.22        0.00      1.58 o 
   2  10   6        6.87        6.08      1.88 o 
   3  10   6       64.70       64.30      4.31 o 
   4  10   6       52.82       54.85      5.17 o 
   5  10   6       38.22       41.39      4.04 o 
   6  10   6       17.55       15.92      2.80 o 
   7  10   6        7.49        7.87      2.32 o 
  -1  11   6        0.67        2.31      3.01 o 
   0  11   6        4.05        3.70      2.07 o 
   1  11   6       20.10       26.61      3.29 o 
   2  11   6       19.84       24.19      3.09 o 
   3  11   6        2.29       -0.06      1.98 o 
   4  11   6        5.98        5.51      2.93 o 
   5  11   6        0.24        0.00      2.41 o 
   6  11   6        0.18       -0.53      1.98 o 
   2  12   6        1.11       -0.14      3.27 o 
   3  12   6        4.59        1.89      2.93 o 
  -4 -10   7        4.60       10.16      3.44 o 
  -3 -10   7       55.51       71.28      7.40 o 
  -2 -10   7       35.92       45.19     10.42 o 
  -1 -10   7        0.25        3.19      2.07 o 
   0 -10   7        1.91        3.80      2.67 o 
   1 -10   7        0.26        2.75      3.70 o 
   2 -10   7       46.69       45.40      4.31 o 
  -6  -9   7       19.24       30.82      4.99 o 
  -5  -9   7        0.04        5.17      2.75 o 
  -4  -9   7        0.24       -1.72      2.24 o 
  -3  -9   7        0.43        0.08      1.45 o 
  -2  -9   7        8.11        7.41      2.50 o 
  -1  -9   7        3.59        0.86      1.28 o 
   0  -9   7        2.08       -0.63      1.11 o 
   1  -9   7        3.47        6.24      1.57 o 
   2  -9   7        1.00        0.41      1.37 o 
   3  -9   7        3.77        5.94      2.25 o 
   4  -9   7       42.98       44.50      4.32 o 
  -7  -8   7       16.74       15.67      3.79 o 
  -6  -8   7        3.24        4.13      2.75 o 
  -5  -8   7        8.60        7.40      2.93 o 
  -4  -8   7        0.77        1.31      1.21 o 
  -3  -8   7        0.86       -0.23      0.96 o 
  -2  -8   7       22.55       22.76      1.91 o 
  -1  -8   7       28.62       32.39      2.52 o 
   0  -8   7      115.23      119.21      4.30 o 
   1  -8   7        3.96        6.01      1.45 o 
   2  -8   7        2.74        0.05      1.22 o 
   3  -8   7        0.61        2.07      1.72 o 
   4  -8   7        0.26       -1.62      2.50 o 
   5  -8   7        1.70        2.75      2.93 o 
  -7  -7   7        1.74        2.24      2.58 o 
  -6  -7   7        6.83        5.70      1.81 o 
  -5  -7   7       27.87       23.92      2.14 o 
  -4  -7   7       55.00       57.46      3.14 o 
  -3  -7   7       33.21       32.60      2.02 o 
  -2  -7   7       14.45       18.14      1.67 o 
  -1  -7   7      387.70      380.65      7.50 o 
   0  -7   7       33.63       39.89      2.32 o 
   1  -7   7       52.31       49.07      4.13 o 
   2  -7   7       25.27       22.11      2.70 o 
   3  -7   7        1.08        1.57      1.16 o 
   4  -7   7       10.87       10.39      2.41 o 
   5  -7   7        2.13        3.23      1.98 o 
   6  -7   7        0.50        0.69      2.41 o 
  -7  -6   7       43.67       50.31      6.20 o 
  -6  -6   7       12.77       17.30      2.25 o 
  -5  -6   7       57.07       54.33      2.94 o 
  -4  -6   7      282.60      293.36      6.26 o 
  -3  -6   7       66.38       72.75      2.57 o 
  -2  -6   7       10.39       12.42      1.33 o 
  -1  -6   7        2.43        4.55      0.98 o 
   0  -6   7        0.04        1.51      0.87 o 
   1  -6   7        0.09       -0.59      0.97 o 
   2  -6   7       17.28       13.94      1.44 o 
   3  -6   7       23.96       25.18      1.91 o 
   4  -6   7        0.05       -0.09      1.10 o 
   5  -6   7        1.76        1.18      1.87 o 
   6  -6   7       31.01       25.12      4.39 o 
   7  -6   7        7.10       12.84      2.81 o 
  -7  -5   7       10.59        8.26      1.47 o 
  -6  -5   7        0.77        1.12      0.93 o 
  -5  -5   7      146.17      151.19      4.11 o 
  -4  -5   7      426.30      412.72      6.18 o 
  -3  -5   7       14.91       17.10      1.30 o 
  -2  -5   7        8.59        6.56      0.95 o 
  -1  -5   7       62.61       56.99      2.04 o 
   0  -5   7        0.55       -0.39      0.73 o 
   1  -5   7       91.61       92.13      2.61 o 
   2  -5   7      330.74      316.41      5.75 o 
   3  -5   7       74.25       70.60      2.41 o 
   4  -5   7       73.00       63.25      3.00 o 
   5  -5   7        0.18        0.82      1.14 o 
   6  -5   7        0.04       -0.47      1.81 o 
   7  -5   7        7.89        8.31      2.43 o 
   8  -5   7        4.66        7.67      3.44 o 
  -9  -4   7        5.70        3.10      2.93 o 
  -8  -4   7        3.06        2.07      2.58 o 
  -7  -4   7       48.36       44.81      2.29 o 
  -6  -4   7       74.46       69.67      2.63 o 
  -5  -4   7        0.07        0.43      0.78 o 
  -4  -4   7       35.78       40.41      1.69 o 
  -3  -4   7        0.47        0.46      0.56 o 
  -2  -4   7      173.40      172.66      3.02 o 
  -1  -4   7      120.28      125.57      2.71 o 
   0  -4   7      248.02      272.83      7.71 o 
   1  -4   7      164.48      161.23      3.22 o 
   2  -4   7      206.08      201.06      3.47 o 
   3  -4   7      542.60      546.61      9.75 o 
   4  -4   7       98.39       99.45      3.28 o 
   5  -4   7       32.10       31.71      2.02 o 
   6  -4   7        0.16        0.00      1.14 o 
   7  -4   7        0.22        1.66      1.64 o 
   8  -4   7        0.32        1.23      1.81 o 
  -9  -3   7        1.03       -2.41      2.41 o 
  -8  -3   7        0.47       -0.63      1.45 o 
  -7  -3   7       26.23       26.03      1.78 o 
  -6  -3   7       67.68       69.64      2.44 o 
  -5  -3   7        9.62       12.12      1.21 o 
  -4  -3   7        1.80        2.07      0.63 o 
  -3  -3   7        0.45        0.99      0.58 o 
  -2  -3   7       33.77       33.66      1.23 o 
  -1  -3   7       26.50       29.75      1.32 o 
   0  -3   7      200.29      186.22      2.92 o 
   1  -3   7       28.98       31.35      1.34 o 
   2  -3   7       55.14       55.28      2.66 o 
   3  -3   7       50.27       50.24      1.81 o 
   4  -3   7       64.90       67.20      2.07 o 
   5  -3   7        5.90        7.12      1.44 o 
   6  -3   7       14.10       14.02      2.26 o 
   7  -3   7       53.54       51.91      3.20 o 
   8  -3   7        3.42       -1.39      1.89 o 
   9  -3   7        9.39        7.40      3.62 o 
  -9  -2   7        9.54       13.60      3.44 o 
  -8  -2   7        3.71        3.96      1.70 o 
  -7  -2   7       85.64       91.28      2.84 o 
  -6  -2   7        3.13        2.12      0.99 o 
  -5  -2   7       31.02       31.27      1.75 o 
  -4  -2   7      213.63      221.79      3.91 o 
  -3  -2   7       30.02       28.29      1.34 o 
  -2  -2   7       17.98       20.83      0.97 o 
  -1  -2   7       38.10       27.74      1.14 o 
   0  -2   7      160.29      145.43      2.22 o 
   1  -2   7        3.29        4.78      0.54 o 
   2  -2   7       50.22       51.93      1.65 o 
   3  -2   7      272.97      271.89      4.39 o 
   4  -2   7       77.58       70.60      2.18 o 
   5  -2   7       23.85       27.02      1.26 o 
   6  -2   7        0.77        0.96      0.89 o 
   7  -2   7       10.41       11.38      1.64 o 
   8  -2   7        1.53        3.79      2.41 o 
   9  -2   7        0.57        0.69      2.58 o 
  -9  -1   7        0.51       -1.38      1.52 o 
  -8  -1   7        1.71        0.63      1.22 o 
  -7  -1   7       10.71        9.41      1.51 o 
  -6  -1   7        0.77        0.67      0.79 o 
  -5  -1   7      113.96      118.02      3.08 o 
  -4  -1   7      159.02      161.60      3.15 o 
  -3  -1   7      139.24      156.39      3.04 o 
  -2  -1   7       91.30       89.48      1.77 o 
  -1  -1   7      327.86      330.13      6.97 o 
   0  -1   7       44.24       30.31      1.35 o 
   1  -1   7      505.77      546.65     10.35 o 
   2  -1   7      246.98      253.89      4.68 o 
   3  -1   7        3.08        4.85      0.61 o 
   4  -1   7      196.64      205.02      3.22 o 
   5  -1   7      133.60      133.89      2.60 o 
   6  -1   7      121.63      103.88      2.76 o 
   7  -1   7       36.74       40.52      1.98 o 
   8  -1   7        0.03        1.28      1.16 o 
   9  -1   7        9.47        9.47      3.10 o 
  -9   0   7        0.03        1.79      1.69 o 
  -8   0   7        2.73        3.13      1.76 o 
  -7   0   7      127.87      132.74      4.47 o 
  -6   0   7        1.65        1.76      1.05 o 
  -5   0   7       31.23       33.94      2.21 o 
  -4   0   7       73.90       67.81      2.88 o 
  -3   0   7       15.83       17.68      0.92 o 
  -2   0   7       72.62       75.30      1.76 o 
  -1   0   7      150.01      154.93      2.75 o 
   0   0   7      246.76      234.93      3.69 o 
   1   0   7        0.15       -0.37      0.37 o 
   2   0   7       45.74       40.90      1.44 o 
   3   0   7      332.05      381.44      5.71 o 
   4   0   7       56.05       59.43      1.91 o 
   5   0   7       37.53       36.62      1.58 o 
   6   0   7       43.50       43.69      2.43 o 
   7   0   7       17.11       17.93      1.87 o 
   8   0   7        0.14        0.87      1.04 o 
   9   0   7        5.07        9.84      2.75 o 
  10   0   7        0.67       -0.69      2.07 o 
  -8   1   7       18.61       18.46      2.62 o 
  -7   1   7       30.50       32.12      2.40 o 
  -6   1   7       93.07       97.80      3.16 o 
  -5   1   7       31.48       24.92      1.80 o 
  -4   1   7       76.40       79.56      3.65 o 
  -3   1   7      118.62      114.12      2.41 o 
  -2   1   7      418.27      398.48      5.63 o 
  -1   1   7      227.45      230.13      3.68 o 
   0   1   7       71.63       71.89      1.94 o 
   1   1   7      321.36      338.37      5.38 o 
   2   1   7      653.95      632.53      9.89 o 
   3   1   7      528.79      602.07      8.45 o 
   4   1   7       85.36       89.05      1.82 o 
   5   1   7        0.98        2.54      0.48 o 
   6   1   7        9.02       15.30      1.36 o 
   7   1   7        2.09        2.04      0.95 o 
   8   1   7       27.37       28.65      3.44 o 
   9   1   7        1.32        0.77      1.34 o 
  10   1   7        1.10        1.76      1.64 o 
  -8   2   7       21.93       23.57      2.29 o 
  -7   2   7       75.94       74.15      3.60 o 
  -6   2   7       12.78       12.06      1.95 o 
  -5   2   7       35.88       31.80      2.04 o 
  -4   2   7       41.03       43.65      1.79 o 
  -3   2   7        2.73        0.79      0.55 o 
  -2   2   7      120.02      122.01      2.92 o 
  -1   2   7      374.77      335.00      5.10 o 
   0   2   7     4541.67     4680.67     54.70 o 
   1   2   7       39.62       46.60      1.85 o 
   2   2   7       35.64       29.79      1.34 o 
   3   2   7      238.66      269.90      4.42 o 
   4   2   7       74.81       85.44      1.86 o 
   5   2   7        3.96        4.70      0.50 o 
   6   2   7        1.67        1.48      0.76 o 
   7   2   7      255.15      276.94      7.70 o 
   8   2   7       99.43       95.55      4.00 o 
   9   2   7        1.89        3.62      2.07 o 
  10   2   7        0.56       -0.60      1.34 o 
  -8   3   7        6.99        5.56      1.71 o 
  -7   3   7        0.07       -0.20      1.19 o 
  -6   3   7        2.55        2.20      1.21 o 
  -5   3   7        7.19        4.76      2.45 o 
  -4   3   7        3.01        2.42      0.79 o 
  -3   3   7      218.89      220.53      3.78 o 
  -2   3   7      130.32      119.81      2.68 o 
  -1   3   7        0.28       -0.28      0.61 o 
   0   3   7        0.02       -0.54      0.57 o 
   1   3   7      172.01      174.73      4.43 o 
   2   3   7      107.55      114.18      2.92 o 
   3   3   7       47.48       49.12      2.06 o 
   4   3   7       58.93       66.19      1.89 o 
   5   3   7       18.71       18.11      0.93 o 
   6   3   7       83.83       79.37      2.48 o 
   7   3   7      179.76      185.86     17.22 o 
   8   3   7        3.51        1.21      1.72 o 
   9   3   7       23.30       24.28      3.44 o 
  10   3   7        1.77        0.17      1.72 o 
  -8   4   7       44.08       47.55      3.45 o 
  -7   4   7        1.84        0.79      1.45 o 
  -6   4   7       16.21       17.36      2.08 o 
  -5   4   7        1.09        0.25      1.08 o 
  -4   4   7       50.15       45.41      2.28 o 
  -3   4   7       42.68       38.17      1.91 o 
  -2   4   7       28.27       25.19      1.58 o 
  -1   4   7      141.20      130.48      4.76 o 
   0   4   7        0.36       -0.66      0.66 o 
   1   4   7      332.53      304.08      6.72 o 
   2   4   7      105.01      106.61      2.94 o 
   3   4   7       47.50       39.78      2.43 o 
   4   4   7        4.58        2.83      0.65 o 
   5   4   7        6.90        5.95      0.64 o 
   6   4   7       69.65       75.33      6.63 o 
   7   4   7       25.32       23.48      3.10 o 
   8   4   7        0.32       -1.55      1.55 o 
   9   4   7        4.02        3.96      2.07 o 
  10   4   7       14.89       11.88      2.75 o 
  -7   5   7        4.62        6.88      1.89 o 
  -6   5   7       15.30       15.61      3.50 o 
  -5   5   7       89.95       90.34      4.29 o 
  -4   5   7       29.01       30.34      2.04 o 
  -3   5   7       72.74       74.71      3.24 o 
  -2   5   7       83.56       73.09      4.69 o 
  -1   5   7      272.71      274.87      6.51 o 
   0   5   7       11.21       12.83      1.15 o 
   1   5   7       90.39       83.21      2.50 o 
   2   5   7        9.31        5.37      0.88 o 
   3   5   7      107.64      113.93      2.72 o 
   4   5   7        2.03        0.88      0.71 o 
   5   5   7        0.80        0.57      0.46 o 
   6   5   7        0.63       -1.03      1.03 o 
   7   5   7       20.95       23.34      5.68 o 
   8   5   7        0.07        1.38      1.89 o 
   9   5   7        0.03       -0.69      1.89 o 
  10   5   7       31.00       28.24      3.96 o 
  -6   6   7       11.26       13.01      2.70 o 
  -5   6   7        0.11       -0.75      1.41 o 
  -4   6   7       10.16       13.37      1.89 o 
  -3   6   7        7.94        7.12      1.47 o 
  -2   6   7       99.80       94.22      3.65 o 
  -1   6   7      268.59      237.68      6.29 o 
   0   6   7       93.29       80.17      2.94 o 
   1   6   7        1.05        0.71      0.83 o 
   2   6   7       16.84       15.27      2.14 o 
   3   6   7        3.25        4.26      1.01 o 
   4   6   7       37.69       40.10      2.09 o 
   5   6   7       12.53       13.35      1.67 o 
   6   6   7       15.96       12.88      1.64 o 
   7   6   7        0.24        0.21      1.27 o 
   8   6   7        5.37        1.21      2.07 o 
   9   6   7        0.95        0.52      2.07 o 
  -6   7   7       38.83       46.47      3.82 o 
  -5   7   7       99.44      108.97      5.54 o 
  -4   7   7       10.78       14.90      1.91 o 
  -3   7   7       74.86       74.77      3.62 o 
  -2   7   7       12.54       10.72      1.58 o 
  -1   7   7       11.45       10.29      1.90 o 
   0   7   7      107.86       99.38      3.91 o 
   1   7   7       60.61       59.31      2.75 o 
   2   7   7       91.83       91.70      2.93 o 
   3   7   7       46.44       49.96      2.24 o 
   4   7   7        0.45        0.72      1.45 o 
   5   7   7       11.54       11.42      4.13 o 
   6   7   7       26.74       26.53      8.35 o 
   7   7   7       22.23       17.91      3.44 o 
   8   7   7       12.08       10.50      3.10 o 
   9   7   7        0.00        3.62      2.41 o 
  -5   8   7       12.48       15.32      3.96 o 
  -4   8   7       36.25       32.47      2.83 o 
  -3   8   7        0.19        0.06      1.28 o 
  -2   8   7       83.86       88.29      4.74 o 
  -1   8   7       33.96       35.18      2.68 o 
   0   8   7        4.67        3.84      3.44 o 
   1   8   7        6.91        8.18      1.70 o 
   2   8   7        2.54        1.41      0.94 o 
   3   8   7        3.62        1.15      1.14 o 
   4   8   7       14.64       19.89      2.03 o 
   5   8   7       50.30       45.03      6.54 o 
   6   8   7       15.37       19.74      2.67 o 
   7   8   7       11.19       11.70      2.25 o 
   8   8   7        1.83        0.17      2.24 o 
  -4   9   7        2.69        1.77      1.81 o 
  -3   9   7      131.82      172.53      7.11 o 
  -2   9   7        5.79        7.69      2.13 o 
  -1   9   7       41.24       34.23      3.40 o 
   0   9   7        3.64        3.08      1.64 o 
   1   9   7       24.41       25.28      3.27 o 
   2   9   7      141.85      144.74      8.87 o 
   3   9   7        0.91       -0.15      1.25 o 
   4   9   7       17.38       12.38      1.89 o 
   5   9   7       26.88       25.81      3.18 o 
   6   9   7        0.42        0.59      1.64 o 
   7   9   7        0.93        0.60      1.64 o 
   8   9   7        1.60        3.62      2.93 o 
  -3  10   7       23.02       28.54      5.68 o 
  -2  10   7       16.56       20.34      3.10 o 
  -1  10   7        0.36       -0.99      1.69 o 
   0  10   7        9.45        9.89      2.30 o 
   1  10   7        8.24        3.46      1.76 o 
   2  10   7        9.64        9.87      2.06 o 
   3  10   7        0.80       -1.33      1.45 o 
   4  10   7        2.37        5.68      2.41 o 
   5  10   7       30.90       33.96      7.06 o 
   6  10   7        5.07        8.31      2.52 o 
   7  10   7        3.60        5.07      2.30 o 
  -1  11   7        7.01       11.95      2.74 o 
   0  11   7       11.78       18.08      3.04 o 
   1  11   7        0.63        0.86      1.83 o 
   2  11   7        5.95        9.05      4.65 o 
   3  11   7        2.39        3.44      1.95 o 
   4  11   7        2.02        1.38      2.58 o 
   5  11   7        2.12        6.71      3.10 o 
  -3 -10   8       48.09       53.89      6.71 o 
  -2 -10   8        7.37        5.69      4.13 o 
  -1 -10   8        0.78       -0.81      2.84 o 
   0 -10   8       10.33       11.11      2.62 o 
   1 -10   8        8.49       17.30      4.05 o 
  -5  -9   8        1.61        3.44      2.75 o 
  -4  -9   8        0.11       -1.55      2.24 o 
  -3  -9   8       10.17        7.23      3.10 o 
  -2  -9   8       60.00       65.77      6.71 o 
  -1  -9   8        9.26        6.37      3.01 o 
   0  -9   8        2.52        0.31      1.64 o 
   1  -9   8        2.87        3.57      1.54 o 
   2  -9   8        2.02        4.19      1.60 o 
   3  -9   8        0.24        0.46      2.01 o 
  -6  -8   8       15.13       21.52      4.30 o 
  -5  -8   8        0.18        0.69      2.41 o 
  -4  -8   8        0.06        2.24      2.24 o 
  -3  -8   8        4.10        1.85      1.24 o 
  -2  -8   8       18.04       20.61      2.18 o 
  -1  -8   8       39.01       45.92      3.03 o 
   0  -8   8        0.09        2.58      1.38 o 
   1  -8   8        6.59        6.35      1.52 o 
   2  -8   8        4.05        2.22      1.31 o 
   3  -8   8       19.61       22.64      3.10 o 
   4  -8   8       21.28       26.29      3.40 o 
   5  -8   8        2.06       -0.86      2.75 o 
  -7  -7   8        0.27        3.10      2.75 o 
  -6  -7   8        1.12        1.38      2.41 o 
  -5  -7   8        0.46        1.30      1.22 o 
  -4  -7   8        4.91        6.30      1.52 o 
  -3  -7   8       52.10       52.48      2.64 o 
  -2  -7   8        4.73        3.49      1.09 o 
  -1  -7   8       61.69       49.72      2.60 o 
   0  -7   8        0.71        1.95      0.98 o 
   1  -7   8        0.00        0.49      1.08 o 
   2  -7   8        0.32        1.58      1.21 o 
   3  -7   8        1.12        1.32      1.18 o 
   4  -7   8       65.85       71.25      7.32 o 
   5  -7   8        0.94        1.55      2.75 o 
   6  -7   8        0.16        2.58      2.93 o 
  -7  -6   8        2.26        4.24      1.69 o 
  -6  -6   8       17.81       19.00      2.37 o 
  -5  -6   8       21.90       25.69      3.32 o 
  -4  -6   8       39.38       36.22      2.53 o 
  -3  -6   8       99.86       88.68      3.18 o 
  -2  -6   8        5.70        4.73      1.10 o 
  -1  -6   8       11.30       11.96      1.41 o 
   0  -6   8      336.22      317.58      6.80 o 
   1  -6   8      133.09      136.39      4.12 o 
   2  -6   8      148.11      152.48      4.12 o 
   3  -6   8        3.12        2.70      1.18 o 
   4  -6   8       32.91       29.76      3.27 o 
   5  -6   8        3.71        5.76      1.88 o 
   6  -6   8        3.33        5.85      2.93 o 
   7  -6   8        8.96       20.49      4.48 o 
  -8  -5   8        8.01        6.54      3.27 o 
  -7  -5   8       24.47       23.70      2.20 o 
  -6  -5   8        0.16       -0.20      0.98 o 
  -5  -5   8        3.44        4.56      1.24 o 
  -4  -5   8      310.17      312.92      5.83 o 
  -3  -5   8      229.10      223.75      4.89 o 
  -2  -5   8        8.37        8.00      1.54 o 
  -1  -5   8       38.08       33.73      1.93 o 
   0  -5   8       20.41       15.26      1.40 o 
   1  -5   8      172.98      175.32      3.91 o 
   2  -5   8       67.13       56.50      2.37 o 
   3  -5   8      189.15      200.87      4.36 o 
   4  -5   8       67.93       70.60      3.17 o 
   5  -5   8       15.49       15.32      1.97 o 
   6  -5   8        1.12        2.27      1.86 o 
   7  -5   8        7.49       10.47      2.75 o 
  -8  -4   8       21.50       17.73      3.96 o 
  -7  -4   8        4.91        3.18      1.21 o 
  -6  -4   8        4.76        4.68      1.87 o 
  -5  -4   8        5.67        7.20      1.35 o 
  -4  -4   8        2.57       -0.23      0.85 o 
  -3  -4   8       36.84       42.54      1.72 o 
  -2  -4   8        4.11        4.74      0.78 o 
  -1  -4   8      159.39      162.39      3.03 o 
   0  -4   8      131.16      119.27      4.83 o 
   1  -4   8       19.76       18.21      1.41 o 
   2  -4   8      116.52      107.30      2.85 o 
   3  -4   8       97.60       97.61      3.20 o 
   4  -4   8      167.85      168.13      4.37 o 
   5  -4   8       28.70       27.50      1.98 o 
   6  -4   8       52.99       55.83      4.38 o 
   7  -4   8        4.64        6.54      2.10 o 
   8  -4   8        5.44        9.43      4.48 o 
  -8  -3   8        0.88       -0.17      2.24 o 
  -7  -3   8        0.94        1.64      1.18 o 
  -6  -3   8        1.81        2.95      1.00 o 
  -5  -3   8        4.01        5.81      1.05 o 
  -4  -3   8       24.16       24.95      1.38 o 
  -3  -3   8        0.78        0.71      0.61 o 
  -2  -3   8        0.78        1.75      0.63 o 
  -1  -3   8        7.43        6.84      0.74 o 
   0  -3   8       43.42       45.56      1.57 o 
   1  -3   8      123.82      128.27      2.77 o 
   2  -3   8      118.54       95.57      2.70 o 
   3  -3   8      106.08       98.53      4.45 o 
   4  -3   8      362.87      361.56      7.05 o 
   5  -3   8       68.98       63.49      2.67 o 
   6  -3   8        0.93        1.60      1.73 o 
   7  -3   8        8.29        5.54      2.67 o 
   8  -3   8        0.63        2.28      1.81 o 
  -8  -2   8       14.20       14.81      3.44 o 
  -7  -2   8        9.00        8.86      1.72 o 
  -6  -2   8        5.77        6.00      1.11 o 
  -5  -2   8       10.01        8.80      1.15 o 
  -4  -2   8       24.61       30.20      1.46 o 
  -3  -2   8       13.09       12.81      1.00 o 
  -2  -2   8       70.03       76.19      1.72 o 
  -1  -2   8        1.70        3.41      0.63 o 
   0  -2   8      133.79      135.30      2.88 o 
   1  -2   8        7.44        9.74      0.87 o 
   2  -2   8       57.75       62.51      1.88 o 
   3  -2   8       44.38       48.71      1.98 o 
   4  -2   8        5.81        3.28      0.89 o 
   5  -2   8       21.00       23.95      1.52 o 
   6  -2   8       40.47       41.05      2.70 o 
   7  -2   8        3.64        3.83      1.31 o 
   8  -2   8        3.84        6.24      1.94 o 
   9  -2   8       22.76       34.26      5.51 o 
  -8  -1   8       40.16       41.66      3.71 o 
  -7  -1   8       59.43       60.83      5.68 o 
  -6  -1   8       33.35       37.64      2.55 o 
  -5  -1   8       80.00       76.12      5.60 o 
  -4  -1   8      458.80      449.77      7.00 o 
  -3  -1   8      240.80      233.94      3.69 o 
  -2  -1   8        0.33        0.23      0.47 o 
  -1  -1   8      156.15      159.39      3.35 o 
   0  -1   8      166.87      168.26      3.42 o 
   1  -1   8       54.95       54.12      1.61 o 
   2  -1   8       59.14       68.85      3.82 o 
   3  -1   8       96.53      103.03      2.51 o 
   4  -1   8       18.27       18.85      1.23 o 
   5  -1   8       13.00       16.59      1.19 o 
   6  -1   8      265.17      245.38      5.48 o 
   7  -1   8        4.87        6.31      1.35 o 
   8  -1   8        0.31        2.49      1.52 o 
   9  -1   8        0.46        4.30      2.58 o 
  -8   0   8        5.25        5.55      2.01 o 
  -7   0   8       10.71        8.99      1.58 o 
  -6   0   8       13.72       16.26      2.58 o 
  -5   0   8      162.50      168.72      6.01 o 
  -4   0   8      185.59      186.51      4.12 o 
  -3   0   8       80.53       80.19      2.04 o 
  -2   0   8       56.47       59.64      1.66 o 
  -1   0   8       40.04       42.16      1.58 o 
   0   0   8      234.16      219.28      3.62 o 
   1   0   8      142.97      142.71      2.69 o 
   2   0   8       24.66       19.92      1.01 o 
   3   0   8      152.76      167.03      2.87 o 
   4   0   8       24.51       23.48      1.31 o 
   5   0   8       55.16       57.80      2.01 o 
   6   0   8       71.24       74.18      3.54 o 
   7   0   8       97.56      109.47      4.09 o 
   8   0   8        5.75        1.97      1.18 o 
   9   0   8        6.47        5.85      2.58 o 
  -8   1   8       26.01       24.52      3.04 o 
  -7   1   8       64.44       64.99      4.12 o 
  -6   1   8       12.42        9.43      1.57 o 
  -5   1   8        8.65        8.64      1.80 o 
  -4   1   8       24.41       27.13      1.86 o 
  -3   1   8       80.71       84.38      2.12 o 
  -2   1   8        0.38        0.05      0.50 o 
  -1   1   8        5.16        3.27      0.71 o 
   0   1   8      728.56      744.95     11.63 o 
   1   1   8        2.04        0.89      0.54 o 
   2   1   8       57.45       49.88      1.78 o 
   3   1   8      125.39      112.02      2.39 o 
   4   1   8      136.55      149.78      2.79 o 
   5   1   8        6.37        3.99      0.95 o 
   6   1   8       76.71       78.80      4.76 o 
   7   1   8       25.32       17.40      2.11 o 
   8   1   8        0.33        2.36      3.01 o 
   9   1   8       12.66        9.31      2.06 o 
  10   1   8        3.52        1.55      2.41 o 
  -8   2   8       11.36        9.39      1.85 o 
  -7   2   8       15.75       12.56      1.82 o 
  -6   2   8       46.18       44.34      2.87 o 
  -5   2   8       67.95       69.72      3.33 o 
  -4   2   8      326.34      324.21      5.87 o 
  -3   2   8       16.27       16.46      1.07 o 
  -2   2   8      209.99      198.85      3.69 o 
  -1   2   8       36.53       40.13      1.66 o 
   0   2   8      451.28      469.36      6.77 o 
   1   2   8      247.49      244.58      4.80 o 
   2   2   8      139.68      142.28      2.95 o 
   3   2   8      198.37      180.49      3.41 o 
   4   2   8       23.09       21.82      1.44 o 
   5   2   8       69.43       71.80      2.24 o 
   6   2   8        2.51        3.22      0.95 o 
   7   2   8       99.05       98.51      4.24 o 
   8   2   8       39.12       53.26      8.09 o 
   9   2   8        0.40        2.93      2.24 o 
  10   2   8        6.16        6.28      1.83 o 
  -8   3   8        1.00        1.61      1.56 o 
  -7   3   8        0.59        1.74      1.45 o 
  -6   3   8       65.47       64.99      3.61 o 
  -5   3   8       11.63       11.06      1.70 o 
  -4   3   8      114.05      102.55      3.63 o 
  -3   3   8       65.10       64.43      2.33 o 
  -2   3   8       72.09       73.83      2.15 o 
  -1   3   8      141.00      148.55      3.13 o 
   0   3   8      626.86      666.84      9.18 o 
   1   3   8        0.52        1.31      0.60 o 
   2   3   8        8.89        6.81      0.94 o 
   3   3   8        4.74        6.70      0.96 o 
   4   3   8        3.69        3.16      0.71 o 
   5   3   8        0.27       -0.43      0.43 o 
   6   3   8      298.95      309.84      8.30 o 
   7   3   8       12.02       10.86      1.81 o 
   8   3   8       42.46       39.30      4.91 o 
   9   3   8       27.95       29.96      4.13 o 
  10   3   8       10.29        8.26      2.75 o 
  -7   4   8        0.39        0.19      1.50 o 
  -6   4   8        5.19        5.76      1.57 o 
  -5   4   8        5.88        2.18      1.45 o 
  -4   4   8        0.75        2.11      0.97 o 
  -3   4   8        1.11        0.12      0.82 o 
  -2   4   8      225.80      232.07      5.94 o 
  -1   4   8       13.09       10.59      1.17 o 
   0   4   8       58.15       46.15      2.13 o 
   1   4   8        3.35        1.29      0.68 o 
   2   4   8        0.05        1.42      2.65 o 
   3   4   8       47.87       46.32      2.20 o 
   4   4   8       43.77       40.24      2.07 o 
   5   4   8        1.63        2.49      0.97 o 
   6   4   8      118.74      109.04      4.53 o 
   7   4   8       18.80       19.70      6.28 o 
   8   4   8        6.28        7.66      1.69 o 
   9   4   8       19.63       21.35      3.62 o 
  10   4   8        0.05        1.89      2.07 o 
  -7   5   8       32.45       40.13      3.31 o 
  -6   5   8       15.03       18.63      2.36 o 
  -5   5   8       17.62       22.31      2.70 o 
  -4   5   8        3.93        5.07      1.21 o 
  -3   5   8        8.23       13.60      1.75 o 
  -2   5   8      135.36      117.04      4.05 o 
  -1   5   8       47.97       51.38      2.91 o 
   0   5   8       86.39       84.81      2.92 o 
   1   5   8      111.02      106.93      3.69 o 
   2   5   8        6.03        5.13      1.03 o 
   3   5   8        7.83        6.96      1.19 o 
   4   5   8       30.36       25.28      1.92 o 
   5   5   8       46.44       48.04      1.74 o 
   6   5   8        0.11       -0.36      1.02 o 
   7   5   8        7.48        9.17      1.86 o 
   8   5   8        5.37        2.93      2.24 o 
   9   5   8        5.75        1.89      2.41 o 
  -6   6   8       50.95       45.30      4.02 o 
  -5   6   8       29.59       28.77      3.05 o 
  -4   6   8       60.36       58.87      2.99 o 
  -3   6   8       45.83       40.92      2.90 o 
  -2   6   8        3.11        2.09      1.22 o 
  -1   6   8      127.32      120.33      4.27 o 
   0   6   8        0.02        1.27      1.01 o 
   1   6   8       32.72       35.86      3.18 o 
   2   6   8       32.13       25.13      2.14 o 
   3   6   8      176.35      167.95      4.13 o 
   4   6   8       10.46       10.08      1.40 o 
   5   6   8       15.60       15.65      3.36 o 
   6   6   8        8.68       10.41      4.30 o 
   7   6   8        9.49       11.21      2.67 o 
   8   6   8        1.24       -1.72      1.89 o 
   9   6   8       11.25        9.30      3.10 o 
  -5   7   8        2.08        2.60      1.55 o 
  -4   7   8        7.26        9.66      3.87 o 
  -3   7   8       28.61       30.55      3.19 o 
  -2   7   8       16.60       16.40      2.30 o 
  -1   7   8        6.93        9.77      1.94 o 
   0   7   8      209.72      205.22     11.62 o 
   1   7   8        4.33        4.45      1.13 o 
   2   7   8        2.50        1.01      0.94 o 
   3   7   8        0.40       -0.88      0.88 o 
   4   7   8        0.33       -0.85      0.92 o 
   5   7   8        6.23        6.49      1.81 o 
   6   7   8        0.24       -0.19      1.36 o 
   7   7   8       23.17       26.15      2.94 o 
   8   7   8        0.42        3.96      2.75 o 
   9   7   8        2.80        4.82      2.75 o 
  -5   8   8        8.38        6.67      1.83 o 
  -4   8   8       13.01       16.14      2.36 o 
  -3   8   8       84.55       94.37      5.81 o 
  -2   8   8        8.37        9.06      1.72 o 
  -1   8   8        2.49        1.59      1.25 o 
   0   8   8        3.36        1.25      1.16 o 
   1   8   8      104.00       99.60      4.75 o 
   2   8   8       13.63       17.27      2.34 o 
   3   8   8        5.31        4.34      1.45 o 
   4   8   8       90.22       96.88      3.84 o 
   5   8   8        0.00       -1.36      1.36 o 
   6   8   8       15.53       15.74      2.65 o 
   7   8   8        8.42        8.94      2.13 o 
   8   8   8        1.81       -0.17      2.58 o 
  -4   9   8        4.14        2.58      2.93 o 
  -3   9   8        7.50        9.01      2.48 o 
  -2   9   8       25.91       23.32      3.17 o 
  -1   9   8       14.95       19.82      2.86 o 
   0   9   8       28.86       33.07      3.35 o 
   1   9   8        2.94        2.54      3.62 o 
   2   9   8        1.74        2.07      1.46 o 
   3   9   8        0.77       -0.60      1.34 o 
   4   9   8        0.86       -0.29      1.33 o 
   5   9   8        7.10        7.14      2.26 o 
   6   9   8        5.64        7.30      2.35 o 
   7   9   8        1.04       -0.99      1.61 o 
   8   9   8        3.16        4.13      3.44 o 
  -2  10   8        0.67       -0.72      1.81 o 
  -1  10   8       32.33       35.38      3.71 o 
   0  10   8        2.23        1.31      2.07 o 
   1  10   8        0.78       -0.95      2.32 o 
   2  10   8       22.83       24.91      3.04 o 
   3  10   8       60.38       54.79      7.58 o 
   4  10   8        0.55        2.24      2.24 o 
   5  10   8       32.80       26.86      4.48 o 
   6  10   8        0.13       -1.04      1.81 o 
   0  11   8       14.01       15.16      2.86 o 
   1  11   8        0.52        0.20      1.88 o 
   2  11   8        0.07        1.90      1.76 o 
   3  11   8        0.20       -0.78      1.64 o 
   4  11   8       28.78       39.43      5.68 o 
   5  11   8        2.35        1.89      2.58 o 
  -1 -10   9       11.25       17.15      5.42 o 
  -4  -9   9       20.59       20.32      4.48 o 
  -3  -9   9        2.87        4.82      3.10 o 
  -2  -9   9        0.02        1.46      1.88 o 
  -1  -9   9        4.64        6.41      2.30 o 
   0  -9   9        0.56       -0.15      2.41 o 
   1  -9   9        1.65        4.41      2.18 o 
   2  -9   9       14.90       15.59      2.86 o 
   3  -9   9       12.54       12.51      2.80 o 
  -6  -8   9        2.46       -0.69      2.41 o 
  -5  -8   9        5.03        3.44      2.75 o 
  -4  -8   9       15.27       13.08      3.79 o 
  -3  -8   9        2.86        2.43      1.74 o 
  -2  -8   9        8.16        9.66      2.50 o 
  -1  -8   9       45.88       36.50      3.65 o 
   0  -8   9        6.42        8.32      1.68 o 
   1  -8   9        1.66        3.05      1.41 o 
   2  -8   9        0.44        1.37      1.31 o 
   3  -8   9       77.29       94.12      5.84 o 
   4  -8   9        3.08        6.64      2.30 o 
  -6  -7   9       37.20       47.86      5.85 o 
  -5  -7   9        0.77        3.79      2.75 o 
  -4  -7   9        0.09       -1.03      2.07 o 
  -3  -7   9       41.32       44.32      2.95 o 
  -2  -7   9        8.46        7.62      2.53 o 
  -1  -7   9       11.69        7.72      1.54 o 
   0  -7   9       87.49       75.53      4.61 o 
   1  -7   9       33.76       39.31      3.22 o 
   2  -7   9       26.04       30.40      2.58 o 
   3  -7   9        3.67        4.96      2.15 o 
   4  -7   9        4.95        4.85      2.01 o 
   5  -7   9        5.97       14.81      3.79 o 
  -7  -6   9        0.63        1.21      2.58 o 
  -6  -6   9       14.52       14.29      3.44 o 
  -5  -6   9       26.42       25.03      2.58 o 
  -4  -6   9        0.24        0.74      1.10 o 
  -3  -6   9       25.00       28.91      2.03 o 
  -2  -6   9        0.11       -0.67      0.87 o 
  -1  -6   9       19.02       12.14      1.45 o 
   0  -6   9       67.52       63.56      2.93 o 
   1  -6   9       25.45       31.03      2.38 o 
   2  -6   9        4.46        2.80      1.18 o 
   3  -6   9        7.07        8.30      1.52 o 
   4  -6   9        0.04        1.59      1.98 o 
   5  -6   9        1.60        1.47      1.64 o 
   6  -6   9        0.08        0.00      2.24 o 
  -7  -5   9       10.98       15.38      4.73 o 
  -6  -5   9        2.77        3.79      1.21 o 
  -5  -5   9       15.25        9.53      2.08 o 
  -4  -5   9        3.99        2.83      1.11 o 
  -3  -5   9      247.05      235.87      4.69 o 
  -2  -5   9       18.80       22.81      1.71 o 
  -1  -5   9        0.02        0.08      0.76 o 
   0  -5   9       92.44       95.41      3.07 o 
   1  -5   9        3.95        1.52      1.04 o 
   2  -5   9       19.42       16.24      1.54 o 
   3  -5   9       43.06       37.73      2.70 o 
   4  -5   9        8.18        8.65      2.81 o 
   5  -5   9      110.56      130.29      4.72 o 
   6  -5   9        6.68        9.03      2.48 o 
   7  -5   9        0.14       -0.88      2.24 o 
  -8  -4   9        0.02        1.72      2.75 o 
  -7  -4   9        4.12        7.57      1.65 o 
  -6  -4   9       47.07       53.53      3.04 o 
  -5  -4   9       57.87       68.01      3.10 o 
  -4  -4   9       53.11       46.72      2.24 o 
  -3  -4   9       50.38       47.85      2.06 o 
  -2  -4   9        1.67        1.99      0.92 o 
  -1  -4   9        1.02        1.03      0.72 o 
   0  -4   9        1.34        1.67      0.89 o 
   1  -4   9       22.03       21.84      1.53 o 
   2  -4   9       42.59       43.94      2.11 o 
   3  -4   9      807.03      805.40     13.75 o 
   4  -4   9      111.80      104.08      3.80 o 
   5  -4   9        0.00        1.21      1.15 o 
   6  -4   9       21.23       22.99      3.70 o 
   7  -4   9        5.75        5.91      2.19 o 
   8  -4   9       17.57       24.61      6.54 o 
  -8  -3   9        0.71        2.24      2.58 o 
  -7  -3   9        0.13       -0.01      1.15 o 
  -6  -3   9       81.79       87.47      4.06 o 
  -5  -3   9       57.14       62.51      2.94 o 
  -4  -3   9        7.85        9.13      1.11 o 
  -3  -3   9       10.04       11.18      1.16 o 
  -2  -3   9       22.38       18.16      1.29 o 
  -1  -3   9       15.01       14.34      1.03 o 
   0  -3   9       65.83       71.24      1.90 o 
   1  -3   9       72.65       76.75      1.97 o 
   2  -3   9       61.19       56.65      2.52 o 
   3  -3   9       74.06       69.18      2.82 o 
   4  -3   9        9.66        8.82      1.39 o 
   5  -3   9       13.49       15.09      1.60 o 
   6  -3   9        8.29        8.15      1.68 o 
   7  -3   9        0.96       -0.34      1.57 o 
   8  -3   9        0.16       -0.17      1.65 o 
  -8  -2   9       25.26       24.10      4.30 o 
  -7  -2   9        5.73        3.56      1.64 o 
  -6  -2   9        1.72        1.42      1.08 o 
  -5  -2   9        0.72        1.27      1.06 o 
  -4  -2   9        0.04        0.20      0.67 o 
  -3  -2   9        6.31        6.98      0.92 o 
  -2  -2   9        0.70        1.84      0.64 o 
  -1  -2   9      159.84      169.70      3.33 o 
   0  -2   9      137.86      135.07      3.04 o 
   1  -2   9       30.98       34.61      1.66 o 
   2  -2   9       16.10       20.31      1.65 o 
   3  -2   9        1.96        1.56      0.80 o 
   4  -2   9       36.82       33.17      3.06 o 
   5  -2   9       63.00       63.61      2.67 o 
   6  -2   9       55.43       49.47      3.79 o 
   7  -2   9       55.99       58.88      3.47 o 
   8  -2   9        4.26        4.84      3.79 o 
   9  -2   9       16.37       20.32      4.65 o 
  -8  -1   9       18.13       17.73      2.80 o 
  -7  -1   9        0.84        1.63      1.57 o 
  -6  -1   9        8.75        9.52      1.95 o 
  -5  -1   9        2.92        1.29      1.34 o 
  -4  -1   9       41.84       43.05      2.13 o 
  -3  -1   9       10.31        8.66      1.02 o 
  -2  -1   9       69.94       73.02      2.27 o 
  -1  -1   9       14.98       13.90      1.17 o 
   0  -1   9      527.31      559.61     12.28 o 
   1  -1   9       96.39       97.36      2.72 o 
   2  -1   9        8.23        6.06      0.80 o 
   3  -1   9        2.81        1.42      0.78 o 
   4  -1   9       21.04       24.49      1.63 o 
   5  -1   9      138.97      151.03      3.77 o 
   6  -1   9        5.33        5.57      1.43 o 
   7  -1   9      146.40      125.26      4.35 o 
   8  -1   9        0.01        0.69      1.40 o 
   9  -1   9        1.15        0.86      2.58 o 
  -8   0   9        8.64        6.64      2.18 o 
  -7   0   9        9.78       10.25      1.82 o 
  -6   0   9       54.16       51.61      6.97 o 
  -5   0   9       12.04       11.77      3.10 o 
  -4   0   9        8.91        8.58      1.17 o 
  -3   0   9      377.12      384.53      6.15 o 
  -2   0   9      220.04      227.32      4.41 o 
  -1   0   9      246.59      261.71      4.81 o 
   0   0   9        1.54        0.50      0.66 o 
   1   0   9        8.43       10.49      1.08 o 
   2   0   9      100.35       97.26      2.37 o 
   3   0   9      158.87      152.39      3.08 o 
   4   0   9       25.82       30.31      3.01 o 
   5   0   9       22.00       24.14      2.11 o 
   6   0   9        0.43       -0.22      1.01 o 
   7   0   9       12.55       10.35      2.06 o 
   8   0   9        1.45        3.20      1.64 o 
   9   0   9        3.90        5.68      2.93 o 
  -8   1   9        4.17        6.89      2.31 o 
  -7   1   9       17.90       20.29      2.59 o 
  -6   1   9        7.56        8.57      1.61 o 
  -5   1   9       69.73       70.49      3.29 o 
  -4   1   9       23.10       22.92      1.80 o 
  -3   1   9       92.54       92.33      3.55 o 
  -2   1   9       19.73       24.23      1.74 o 
  -1   1   9       20.87       24.71      1.51 o 
   0   1   9       53.40       54.30      2.00 o 
   1   1   9      151.29      156.11      3.61 o 
   2   1   9       44.14       47.61      1.92 o 
   3   1   9        5.68        6.42      0.79 o 
   4   1   9       18.10       23.97      1.20 o 
   5   1   9        0.64        0.97      0.73 o 
   6   1   9        0.21       -0.17      0.86 o 
   7   1   9       69.82       73.79      9.04 o 
   8   1   9       15.12       15.76      2.93 o 
   9   1   9       19.44       17.04      3.79 o 
  -8   2   9        4.45        3.93      1.71 o 
  -7   2   9       19.16       17.56      2.27 o 
  -6   2   9        0.49        0.56      1.39 o 
  -5   2   9        6.18        4.60      1.37 o 
  -4   2   9       32.75       31.06      1.91 o 
  -3   2   9       46.84       41.11      2.00 o 
  -2   2   9       11.57       12.24      1.14 o 
  -1   2   9      668.80      712.25      9.88 o 
   0   2   9      124.13      119.43      4.77 o 
   1   2   9      109.20      101.85      2.56 o 
   2   2   9      103.77      105.81      4.55 o 
   3   2   9        0.55       -0.13      0.59 o 
   4   2   9        0.46        0.84      0.53 o 
   5   2   9       24.15       32.28      1.69 o 
   6   2   9        7.25        6.85      1.17 o 
   7   2   9        3.66        4.86      1.64 o 
   8   2   9       31.79       41.15      3.70 o 
   9   2   9       39.82       34.78      4.82 o 
  -7   3   9       40.16       31.06      2.82 o 
  -6   3   9        2.14        0.90      1.25 o 
  -5   3   9        0.01        1.01      1.21 o 
  -4   3   9       32.55       34.22      2.05 o 
  -3   3   9      100.44      101.07      5.12 o 
  -2   3   9        7.52        5.51      1.04 o 
  -1   3   9      255.22      263.59      4.68 o 
   0   3   9     1028.79     1012.72     13.34 o 
   1   3   9        3.18        2.07      0.72 o 
   2   3   9      280.38      289.59      5.14 o 
   3   3   9       15.34       11.34      1.03 o 
   4   3   9       54.27       55.00      1.70 o 
   5   3   9        0.32        0.90      0.53 o 
   6   3   9       47.35       40.92      3.14 o 
   7   3   9       37.85       35.45      3.01 o 
   8   3   9        5.81        1.23      1.45 o 
   9   3   9       16.35       15.32      3.44 o 
  -7   4   9       11.31       10.53      2.05 o 
  -6   4   9       52.89       42.48      3.40 o 
  -5   4   9       18.91       17.11      2.13 o 
  -4   4   9        3.28        4.19      1.29 o 
  -3   4   9        0.13        0.20      0.88 o 
  -2   4   9      120.12      117.42      3.45 o 
  -1   4   9       76.54       77.38      4.07 o 
   0   4   9        0.09       -0.80      0.80 o 
   1   4   9      134.09      133.95      4.20 o 
   2   4   9       63.20       64.37      2.58 o 
   3   4   9       39.63       37.77      2.32 o 
   4   4   9       60.50       58.93      2.61 o 
   5   4   9        0.68        0.86      0.59 o 
   6   4   9      186.88      200.56      7.58 o 
   7   4   9      103.54       94.31      4.46 o 
   8   4   9       24.86       22.58      2.60 o 
   9   4   9       16.58       17.73      3.62 o 
  -6   5   9       28.78       23.74      2.74 o 
  -5   5   9       13.58       10.80      1.94 o 
  -4   5   9      108.35      116.78      3.76 o 
  -3   5   9       18.97       28.41      2.07 o 
  -2   5   9        1.71       -0.03      0.95 o 
  -1   5   9       50.51       45.52      2.82 o 
   0   5   9        1.31        2.97      1.04 o 
   1   5   9       13.05       15.25      2.49 o 
   2   5   9      121.26      128.42      4.16 o 
   3   5   9      312.80      312.61      7.28 o 
   4   5   9       44.87       50.16      2.62 o 
   5   5   9        9.08       10.81      2.59 o 
   6   5   9       14.97       11.31      2.07 o 
   7   5   9       11.14        8.61      3.10 o 
   8   5   9        3.11        3.17      2.07 o 
   9   5   9        1.50        1.03      2.41 o 
  -6   6   9        0.53        0.69      1.83 o 
  -5   6   9        0.04        1.76      2.07 o 
  -4   6   9        1.30        0.07      1.18 o 
  -3   6   9       29.62       27.94      2.86 o 
  -2   6   9        5.40       11.32      2.01 o 
  -1   6   9       25.09       21.18      3.44 o 
   0   6   9      110.19      105.26      6.71 o 
   1   6   9       63.38       59.61      3.35 o 
   2   6   9       29.69       32.30      3.26 o 
   3   6   9       64.82       64.66      3.00 o 
   4   6   9       15.84       18.06      1.52 o 
   5   6   9       10.12        9.20      1.98 o 
   6   6   9        0.03       -1.17      1.17 o 
   7   6   9        8.84        8.87      2.06 o 
   8   6   9        0.03       -1.46      1.46 o 
   9   6   9       11.11       14.81      3.62 o 
  -5   7   9        0.22        2.35      1.88 o 
  -4   7   9       91.52      103.63      4.44 o 
  -3   7   9       17.10       18.46      2.62 o 
  -2   7   9        1.40        3.56      2.84 o 
  -1   7   9       63.74       52.15      5.60 o 
   0   7   9        9.58        8.76      2.32 o 
   1   7   9       72.69       66.83      8.01 o 
   2   7   9       75.23       84.67      3.11 o 
   3   7   9       45.21       45.69      2.52 o 
   4   7   9       11.92       10.91      1.65 o 
   5   7   9       23.32       24.67      6.80 o 
   6   7   9        1.01        3.35      1.69 o 
   7   7   9        0.13       -1.52      1.52 o 
   8   7   9        0.94        1.02      1.56 o 
  -4   8   9        0.18        1.12      1.70 o 
  -3   8   9       15.96       19.49      2.43 o 
  -2   8   9       14.50       16.49      3.48 o 
  -1   8   9       33.32       31.47      2.72 o 
   0   8   9        0.17       -0.19      1.18 o 
   1   8   9        0.94        2.63      1.26 o 
   2   8   9        2.83        0.86      1.46 o 
   3   8   9       21.86       18.32      2.10 o 
   4   8   9       65.27       74.93      3.67 o 
   5   8   9       11.51       13.21      2.56 o 
   6   8   9       14.49       11.73      2.44 o 
   7   8   9        2.11        1.87      1.98 o 
   8   8   9        1.75        3.13      1.90 o 
  -3   9   9        0.27        1.38      1.95 o 
  -2   9   9       24.53       26.76      2.75 o 
  -1   9   9       19.67       28.11      3.28 o 
   0   9   9        2.61        0.52      3.62 o 
   1   9   9        0.12        0.57      4.13 o 
   2   9   9        8.17       12.39      3.53 o 
   3   9   9       78.27       77.59      4.91 o 
   4   9   9        0.06        0.39      1.40 o 
   5   9   9        0.65        1.84      1.90 o 
   6   9   9       60.58       71.23      5.27 o 
   7   9   9        0.14        3.50      2.15 o 
  -2  10   9        1.34        1.63      2.93 o 
  -1  10   9       27.02       34.23      3.77 o 
   0  10   9        1.15        1.56      1.88 o 
   1  10   9        7.66        5.66      2.13 o 
   2  10   9        9.90        6.63      2.07 o 
   3  10   9       18.94       17.09      2.62 o 
   4  10   9       47.10       52.51      6.20 o 
   5  10   9        5.50        6.20      2.93 o 
   6  10   9        3.29        3.40      2.23 o 
   1  11   9        7.11        6.03      2.31 o 
   2  11   9        5.44        4.73      2.93 o 
   3  11   9        8.32        6.28      2.19 o 
   4  11   9       29.94       29.61      4.99 o 
  -3  -9  10        0.86       -2.41      2.58 o 
  -2  -9  10        0.47        2.22      2.01 o 
  -1  -9  10       29.31       28.50      4.30 o 
   0  -9  10        3.56        0.28      2.41 o 
   1  -9  10        4.63        1.51      2.13 o 
   2  -9  10        2.09        1.37      2.25 o 
  -5  -8  10        7.07        6.37      3.27 o 
  -4  -8  10        1.17        5.68      3.10 o 
  -3  -8  10        0.08       -2.07      2.07 o 
  -2  -8  10        2.74        1.12      1.74 o 
  -1  -8  10        0.16       -0.36      1.55 o 
   0  -8  10        9.79       10.93      2.49 o 
   1  -8  10        0.24        0.09      1.31 o 
   2  -8  10        7.13        6.62      1.77 o 
   3  -8  10       36.90       39.07      4.08 o 
  -6  -7  10        0.48        5.34      2.93 o 
  -5  -7  10        1.38        6.03      2.93 o 
  -4  -7  10        0.02        0.52      2.41 o 
  -3  -7  10       28.24       39.78      3.51 o 
  -2  -7  10        9.01        8.37      1.58 o 
  -1  -7  10       22.41       25.40      2.41 o 
   0  -7  10        3.95        2.82      1.36 o 
   1  -7  10        9.54        8.54      1.97 o 
   2  -7  10        0.09       -0.29      1.19 o 
   3  -7  10        6.75        4.11      2.01 o 
   4  -7  10        3.58        4.99      2.13 o 
   5  -7  10        1.35        2.07      2.58 o 
  -6  -6  10        0.21        0.52      2.41 o 
  -5  -6  10        9.52       14.29      3.62 o 
  -4  -6  10        1.28        2.13      1.55 o 
  -3  -6  10        0.15       -0.15      1.08 o 
  -2  -6  10       88.88       92.78      9.38 o 
  -1  -6  10        8.17        2.94      1.27 o 
   0  -6  10        7.97        6.70      1.87 o 
   1  -6  10       85.45       72.38      4.20 o 
   2  -6  10       22.35       22.47      2.21 o 
   3  -6  10        0.28        3.79      1.70 o 
   4  -6  10        0.34        1.57      1.76 o 
   5  -6  10       10.87        7.06      3.27 o 
   6  -6  10       10.89       20.49      4.30 o 
  -7  -5  10       55.55       55.84      4.38 o 
  -6  -5  10        2.70        1.59      1.74 o 
  -5  -5  10       16.63       21.03      2.17 o 
  -4  -5  10      119.27      120.82      6.20 o 
  -3  -5  10       27.88       38.80      2.08 o 
  -2  -5  10        4.67        5.02      1.16 o 
  -1  -5  10        0.55       -0.81      0.81 o 
   0  -5  10       16.62       12.28      1.44 o 
   1  -5  10       34.19       30.86      2.07 o 
   2  -5  10       12.14        7.35      1.41 o 
   3  -5  10       22.00       23.81      4.73 o 
   4  -5  10        2.50        4.08      1.64 o 
   5  -5  10        7.79        9.66      2.24 o 
   6  -5  10       27.71       33.40      4.99 o 
   7  -5  10        3.17        2.93      2.93 o 
  -7  -4  10        3.22        1.29      1.81 o 
  -6  -4  10       16.28       18.26      2.14 o 
  -5  -4  10        0.00        0.72      1.14 o 
  -4  -4  10      177.63      177.74      5.22 o 
  -3  -4  10        2.28        4.60      0.99 o 
  -2  -4  10        1.76       -0.46      0.73 o 
  -1  -4  10       42.06       45.92      3.86 o 
   0  -4  10        2.92        2.96      1.00 o 
   1  -4  10       27.31       27.51      2.11 o 
   2  -4  10       37.81       32.60      2.45 o 
   3  -4  10      445.77      458.16      9.02 o 
   4  -4  10        0.57        2.49      1.33 o 
   5  -4  10        0.21        1.83      1.80 o 
   6  -4  10        4.14        4.95      2.15 o 
   7  -4  10        4.10        5.32      2.23 o 
  -7  -3  10        0.34       -0.84      2.15 o 
  -6  -3  10        1.77        1.48      1.27 o 
  -5  -3  10        1.99        2.61      1.21 o 
  -4  -3  10       32.41       27.32      1.80 o 
  -3  -3  10       22.28       27.51      1.78 o 
  -2  -3  10        1.43        3.10      0.90 o 
  -1  -3  10       99.77       99.46      2.68 o 
   0  -3  10      115.58      105.88      2.75 o 
   1  -3  10       11.90       13.12      1.25 o 
   2  -3  10       63.40       65.57      2.73 o 
   3  -3  10      173.32      179.60      4.65 o 
   4  -3  10       83.42       83.25      3.22 o 
   5  -3  10        3.34        1.08      1.04 o 
   6  -3  10        0.19        0.91      1.65 o 
   7  -3  10        3.37        1.49      2.01 o 
   8  -3  10        3.28        3.99      4.13 o 
  -7  -2  10       12.85       13.88      4.56 o 
  -6  -2  10        6.69        4.10      1.76 o 
  -5  -2  10       24.05       19.75      3.87 o 
  -4  -2  10      143.41      147.60      3.93 o 
  -3  -2  10       27.93       32.42      1.88 o 
  -2  -2  10       58.47       47.24      2.58 o 
  -1  -2  10        0.06       -0.76      0.76 o 
   0  -2  10      133.42      142.80      3.31 o 
   1  -2  10       79.22       87.22      2.53 o 
   2  -2  10       19.73       16.84      1.30 o 
   3  -2  10        0.27        0.75      1.07 o 
   4  -2  10       40.35       33.75      2.08 o 
   5  -2  10       24.59       26.74      2.14 o 
   6  -2  10        1.49        3.28      1.38 o 
   7  -2  10       76.46       74.21      4.01 o 
   8  -2  10        0.29       -0.59      1.69 o 
  -8  -1  10        0.02       -0.03      1.88 o 
  -7  -1  10        6.38        5.95      1.98 o 
  -6  -1  10        4.94        4.44      1.64 o 
  -5  -1  10        2.40        1.42      1.40 o 
  -4  -1  10      110.41      104.60      4.97 o 
  -3  -1  10      134.48      148.05      4.25 o 
  -2  -1  10       56.47       64.28      2.82 o 
  -1  -1  10        0.03       -0.26      0.68 o 
   0  -1  10       39.16       29.99      1.67 o 
   1  -1  10        0.25        1.73      0.70 o 
   2  -1  10       13.90       16.34      1.31 o 
   3  -1  10        0.66        0.79      0.62 o 
   4  -1  10       22.11       22.19      1.70 o 
   5  -1  10       13.59       11.79      1.36 o 
   6  -1  10       32.14       35.11      2.62 o 
   7  -1  10       94.24       92.15      3.82 o 
   8  -1  10        0.74       -1.71      2.15 o 
   9  -1  10        0.33        1.21      2.58 o 
  -7   0  10       13.00       14.20      2.46 o 
  -6   0  10        0.06       -0.14      1.55 o 
  -5   0  10        0.23       -0.93      1.24 o 
  -4   0  10       27.51       27.43      2.02 o 
  -3   0  10        2.45        3.57      1.51 o 
  -2   0  10        0.03       -0.40      0.91 o 
  -1   0  10      189.97      193.94      5.86 o 
   0   0  10       16.78       16.16      1.27 o 
   1   0  10        0.02        0.02      0.67 o 
   2   0  10       70.93       75.87      2.54 o 
   3   0  10       16.57       15.28      1.14 o 
   4   0  10        0.06        0.49      0.60 o 
   5   0  10        0.64       -0.10      0.75 o 
   6   0  10        5.05        4.79      1.67 o 
   7   0  10        0.08       -1.20      1.45 o 
   8   0  10       18.32       16.49      2.60 o 
   9   0  10        1.87        0.00      2.75 o 
  -7   1  10        1.75        1.18      1.47 o 
  -6   1  10        3.63        3.33      1.61 o 
  -5   1  10       21.08       19.98      2.13 o 
  -4   1  10        1.35       -0.28      0.85 o 
  -3   1  10       12.85       11.29      1.45 o 
  -2   1  10      201.74      206.29      5.35 o 
  -1   1  10      336.59      326.88      5.85 o 
   0   1  10       49.26       46.88      2.07 o 
   1   1  10      219.30      221.67      4.78 o 
   2   1  10       88.16       92.11      3.01 o 
   3   1  10      194.58      211.01      3.99 o 
   4   1  10       10.57       12.86      0.98 o 
   5   1  10        4.75        3.85      0.93 o 
   6   1  10        0.28        1.53      1.02 o 
   7   1  10       15.45        9.33      2.06 o 
   8   1  10        0.06        2.65      2.93 o 
   9   1  10        8.90       12.22      3.62 o 
  -7   2  10       40.54       38.34      3.11 o 
  -6   2  10        1.90        4.04      1.48 o 
  -5   2  10       18.98       21.57      2.33 o 
  -4   2  10        0.36        1.06      0.91 o 
  -3   2  10       80.48       75.93      3.43 o 
  -2   2  10        0.37       -0.82      0.82 o 
  -1   2  10       78.01       69.37      2.44 o 
   0   2  10      226.89      224.66      5.17 o 
   1   2  10        1.34        2.96      0.84 o 
   2   2  10      105.00      110.02      2.82 o 
   3   2  10       26.08       28.75      1.67 o 
   4   2  10        0.41        0.98      0.63 o 
   5   2  10       10.51       12.69      1.19 o 
   6   2  10        2.59        2.93      1.11 o 
   7   2  10       82.70       98.71      4.73 o 
   8   2  10        1.12       -1.61      2.24 o 
   9   2  10       29.05       33.40      4.99 o 
  -7   3  10        0.55       -0.61      1.45 o 
  -6   3  10       31.55       28.88      2.72 o 
  -5   3  10        8.93        9.66      1.77 o 
  -4   3  10       14.17       14.17      1.53 o 
  -3   3  10       34.14       33.65      2.12 o 
  -2   3  10       52.76       55.61      2.69 o 
  -1   3  10      229.47      233.01      5.32 o 
   0   3  10      227.58      229.65      4.65 o 
   1   3  10        0.28        1.82      0.80 o 
   2   3  10        0.36        1.63      0.83 o 
   3   3  10       14.64       12.12      1.34 o 
   4   3  10        5.86        6.23      0.87 o 
   5   3  10       76.61       78.01      2.83 o 
   6   3  10       32.14       37.17      6.20 o 
   7   3  10       73.71       84.32      4.38 o 
   8   3  10        0.17        0.23      1.52 o 
   9   3  10        0.46        0.52      2.41 o 
  -6   4  10        0.18       -1.19      1.40 o 
  -5   4  10        2.21        1.94      1.34 o 
  -4   4  10      103.88       91.10      4.97 o 
  -3   4  10       12.62       19.04      1.73 o 
  -2   4  10       29.28       27.88      1.98 o 
  -1   4  10        3.40        2.03      1.00 o 
   0   4  10       11.90        9.66      1.19 o 
   1   4  10      362.96      360.44      7.03 o 
   2   4  10      335.82      324.06      7.63 o 
   3   4  10       61.29       57.24      2.84 o 
   4   4  10       29.49       32.05      2.66 o 
   5   4  10       36.66       35.42      1.60 o 
   6   4  10       15.26       18.93      2.52 o 
   7   4  10      189.41      186.10      6.77 o 
   8   4  10       40.31       37.71      5.17 o 
   9   4  10        1.93        4.48      2.75 o 
  -6   5  10        3.20        3.43      2.06 o 
  -5   5  10        0.79       -0.33      1.52 o 
  -4   5  10       40.98       40.06      2.60 o 
  -3   5  10        1.32        0.99      1.05 o 
  -2   5  10       13.03       16.77      1.87 o 
  -1   5  10       24.90       24.36      2.62 o 
   0   5  10      114.67      106.97      6.54 o 
   1   5  10      117.23      101.63      3.87 o 
   2   5  10       12.87       10.70      1.95 o 
   3   5  10       11.89       14.05      1.79 o 
   4   5  10       38.86       34.33      2.44 o 
   5   5  10       10.81       10.69      1.37 o 
   6   5  10       21.20       23.48      2.81 o 
   7   5  10        6.04        5.68      1.90 o 
   8   5  10        0.94        1.33      1.65 o 
   9   5  10        2.80        2.24      2.58 o 
  -5   6  10       34.30       31.68      3.47 o 
  -4   6  10       34.97       33.72      2.74 o 
  -3   6  10        0.16       -1.05      1.05 o 
  -2   6  10      109.48      113.08     11.10 o 
  -1   6  10        0.90        1.21      1.34 o 
   0   6  10        4.32        3.24      2.58 o 
   1   6  10       16.17        9.69      1.81 o 
   2   6  10        0.96        0.77      1.16 o 
   3   6  10        0.20        0.41      1.14 o 
   4   6  10       39.81       44.28      2.39 o 
   5   6  10        5.94        5.14      1.78 o 
   6   6  10        5.15        2.36      1.74 o 
   7   6  10        6.86        8.45      2.11 o 
   8   6  10        0.21       -1.52      1.52 o 
   9   6  10        4.36        5.17      2.93 o 
  -5   7  10        5.87        5.72      2.58 o 
  -4   7  10        5.70        3.53      1.88 o 
  -3   7  10        6.99        7.03      3.27 o 
  -2   7  10       18.12       19.00      2.67 o 
  -1   7  10        0.83        1.60      1.40 o 
   0   7  10        0.01        0.01      1.27 o 
   1   7  10       18.25       20.06      2.56 o 
   2   7  10        2.37        3.19      2.58 o 
   3   7  10       11.55       11.26      1.49 o 
   4   7  10       28.73       23.16      2.32 o 
   5   7  10       79.98       82.67      4.96 o 
   6   7  10        1.04       -1.33      1.33 o 
   7   7  10        0.30        3.00      2.24 o 
   8   7  10        0.85        0.80      1.74 o 
  -4   8  10       31.19       33.91      3.14 o 
  -3   8  10        0.03        0.52      1.46 o 
  -2   8  10        6.99        7.26      2.18 o 
  -1   8  10       53.88       48.28      3.28 o 
   0   8  10       17.24       16.46      3.14 o 
   1   8  10        5.21        2.39      1.28 o 
   2   8  10       81.41       85.56      6.78 o 
   3   8  10       33.28       38.41      3.44 o 
   4   8  10       18.98       19.01      2.33 o 
   5   8  10       30.11       32.24      3.60 o 
   6   8  10        9.84       12.17      4.73 o 
   7   8  10        4.84        4.58      2.10 o 
   8   8  10        1.71        5.93      2.07 o 
  -2   9  10       21.01       20.66      2.58 o 
  -1   9  10       17.02       14.67      2.24 o 
   0   9  10        0.04       -1.28      1.28 o 
   1   9  10       27.88       26.85      3.22 o 
   2   9  10        8.20       11.53      2.37 o 
   3   9  10        4.23        4.03      1.76 o 
   4   9  10        1.94        2.58      2.41 o 
   5   9  10        4.07        4.99      2.75 o 
   6   9  10       44.28       52.03      4.71 o 
   7   9  10        1.22       -0.72      1.94 o 
  -1  10  10        0.33       -1.11      1.88 o 
   0  10  10        0.96        3.66      2.13 o 
   1  10  10       21.84       20.28      2.98 o 
   2  10  10        0.08        0.67      1.72 o 
   3  10  10       22.19       21.47      2.98 o 
   4  10  10       14.59       14.63      3.79 o 
   5  10  10       22.29       28.75      4.82 o 
  -4  -8  11        1.60        2.07      2.93 o 
  -3  -8  11       17.20       18.08      4.48 o 
  -2  -8  11        2.36        0.80      1.56 o 
  -1  -8  11        0.10       -0.56      1.81 o 
   0  -8  11        0.29        1.03      1.72 o 
   1  -8  11        0.63        2.84      1.95 o 
   2  -8  11        0.02       -0.69      1.81 o 
   3  -8  11        1.37        2.03      2.13 o 
  -5  -7  11        1.81        1.72      2.93 o 
  -4  -7  11        1.04        1.38      2.75 o 
  -3  -7  11        4.67        8.61      3.27 o 
  -2  -7  11        1.15        0.95      1.70 o 
  -1  -7  11        4.67        2.22      1.76 o 
   0  -7  11       29.56       26.59      2.51 o 
   1  -7  11        2.06        0.26      1.28 o 
   2  -7  11        1.37        1.98      1.42 o 
   3  -7  11        4.69        4.33      2.41 o 
   4  -7  11        0.23        1.61      1.88 o 
  -6  -6  11        7.41        8.09      3.27 o 
  -5  -6  11        0.00        1.55      2.41 o 
  -4  -6  11       48.54       49.07      5.68 o 
  -3  -6  11        4.24        4.03      2.50 o 
  -2  -6  11       14.01       14.81      1.91 o 
  -1  -6  11       54.93       56.94      3.37 o 
   0  -6  11        2.34        2.31      1.57 o 
   1  -6  11       46.02       52.73      4.23 o 
   2  -6  11        0.94        0.26      1.21 o 
   3  -6  11        0.42        3.88      2.24 o 
   4  -6  11        2.83        2.42      1.76 o 
   5  -6  11        4.02        1.55      2.58 o 
  -6  -5  11       57.36       70.07      7.06 o 
  -5  -5  11       13.61       12.14      2.93 o 
  -4  -5  11       90.27       83.49      3.78 o 
  -3  -5  11        9.83       12.64      1.51 o 
  -2  -5  11       12.36       11.69      1.67 o 
  -1  -5  11        7.34        4.51      1.32 o 
   0  -5  11        4.84        5.27      1.37 o 
   1  -5  11        0.96        0.48      1.16 o 
   2  -5  11        0.00       -0.11      1.40 o 
   3  -5  11        1.83        1.03      1.46 o 
   4  -5  11        3.92        3.89      1.81 o 
   5  -5  11        0.28        2.53      1.76 o 
   6  -5  11       27.39       30.65      4.99 o 
  -7  -4  11        1.98        1.21      2.58 o 
  -6  -4  11       26.32       26.54      3.21 o 
  -5  -4  11        0.07       -1.01      1.18 o 
  -4  -4  11      228.24      233.73      6.32 o 
  -3  -4  11      120.68      111.81      3.37 o 
  -2  -4  11       11.84       12.84      1.35 o 
  -1  -4  11       60.52       51.13      2.53 o 
   0  -4  11        0.71        0.42      0.88 o 
   1  -4  11       18.42       16.89      1.94 o 
   2  -4  11       18.29       12.91      2.25 o 
   3  -4  11       63.42       64.47      4.26 o 
   4  -4  11       48.77       33.45      3.16 o 
   5  -4  11        9.23        7.75      1.95 o 
   6  -4  11        0.71       -1.55      2.24 o 
   7  -4  11       19.55       25.31      4.65 o 
  -7  -3  11       37.95       42.52      3.83 o 
  -6  -3  11        0.00       -0.54      1.52 o 
  -5  -3  11       26.06       23.88      3.70 o 
  -4  -3  11       20.70       21.73      2.61 o 
  -3  -3  11       28.57       34.81      3.73 o 
  -2  -3  11       14.04       15.74      1.52 o 
  -1  -3  11       14.15       19.08      1.43 o 
   0  -3  11       69.89       72.72      2.72 o 
   1  -3  11        1.17       -0.69      0.80 o 
   2  -3  11       33.35       30.62      2.34 o 
   3  -3  11       50.09       40.04      2.58 o 
   4  -3  11      122.10      114.54      6.49 o 
   5  -3  11       15.36       15.39      1.94 o 
   6  -3  11        2.33        2.42      1.81 o 
   7  -3  11        0.03        2.30      1.86 o 
  -7  -2  11        4.58        8.06      2.32 o 
  -6  -2  11        1.32        0.38      2.58 o 
  -5  -2  11        0.65       -1.27      1.27 o 
  -4  -2  11       33.54       35.42      3.38 o 
  -3  -2  11       73.65       79.68      3.18 o 
  -2  -2  11        7.14        6.94      1.38 o 
  -1  -2  11        0.81        0.07      1.03 o 
   0  -2  11       82.60       81.89      2.77 o 
   1  -2  11        1.63        1.07      1.04 o 
   2  -2  11        0.68        0.73      0.76 o 
   3  -2  11       17.83       14.73      2.14 o 
   4  -2  11       18.39       22.06      1.85 o 
   5  -2  11        1.30        0.37      0.98 o 
   6  -2  11        3.71        1.62      1.49 o 
   7  -2  11       16.93       13.26      2.69 o 
   8  -2  11        4.20        4.39      2.93 o 
  -7  -1  11        7.48        8.04      3.19 o 
  -6  -1  11        1.20        1.90      1.69 o 
  -5  -1  11       13.35       17.29      2.43 o 
  -4  -1  11       19.32       19.39      1.91 o 
  -3  -1  11       52.92       44.47      2.69 o 
  -2  -1  11      107.63      109.52      3.70 o 
  -1  -1  11       69.81       63.67      4.90 o 
   0  -1  11       40.78       37.85      2.39 o 
   1  -1  11       14.61       12.57      1.22 o 
   2  -1  11        0.03       -0.44      0.70 o 
   3  -1  11       16.67       18.65      1.92 o 
   4  -1  11        3.56        3.28      1.00 o 
   5  -1  11        1.99        0.80      0.94 o 
   6  -1  11       20.88       21.51      2.28 o 
   7  -1  11        1.29       -0.25      2.24 o 
   8  -1  11        0.36        0.84      1.69 o 
  -7   0  11        0.77       -0.22      1.46 o 
  -6   0  11        3.46        2.13      1.76 o 
  -5   0  11       16.22       21.06      2.68 o 
  -4   0  11       34.25       29.50      2.19 o 
  -3   0  11       40.23       34.46      2.38 o 
  -2   0  11      118.25      113.42      3.84 o 
  -1   0  11        0.24       -0.90      1.01 o 
   0   0  11       20.67       21.00      2.58 o 
   1   0  11        3.39        2.41      0.95 o 
   2   0  11       15.40       14.69      1.23 o 
   3   0  11        4.42        9.69      1.03 o 
   4   0  11        0.09        0.04      0.63 o 
   5   0  11        2.84        2.94      0.99 o 
   6   0  11       25.12       21.33      2.17 o 
   7   0  11        2.02        1.89      1.89 o 
   8   0  11        0.14       -0.26      1.57 o 
  -7   1  11       47.13       48.54      3.48 o 
  -6   1  11       12.82       12.49      2.00 o 
  -5   1  11        1.06        0.31      1.25 o 
  -4   1  11        1.80        1.81      1.73 o 
  -3   1  11       13.26       14.17      1.71 o 
  -2   1  11        0.27        0.34      0.99 o 
  -1   1  11      188.07      192.29      9.62 o 
   0   1  11      176.18      176.58      4.38 o 
   1   1  11       11.98       10.42      1.27 o 
   2   1  11        3.47        3.33      0.93 o 
   3   1  11       23.85       28.08      1.58 o 
   4   1  11       23.25       21.71      1.34 o 
   5   1  11        8.93        8.46      1.16 o 
   6   1  11       28.70       30.42      4.48 o 
   7   1  11        1.48       -1.55      1.55 o 
   8   1  11        5.54        3.95      3.27 o 
   9   1  11        8.67       14.98      4.13 o 
  -7   2  11       12.83       10.71      2.08 o 
  -6   2  11        1.64        3.82      1.70 o 
  -5   2  11        3.02        1.04      1.27 o 
  -4   2  11        1.36       -0.49      0.90 o 
  -3   2  11        3.61        3.65      1.10 o 
  -2   2  11       16.25       15.76      1.59 o 
  -1   2  11       15.06       14.93      1.68 o 
   0   2  11      362.41      351.29      6.95 o 
   1   2  11      113.69      103.39      2.90 o 
   2   2  11       98.20       97.64      3.73 o 
   3   2  11      267.42      267.65      5.47 o 
   4   2  11       22.36       19.90      1.32 o 
   5   2  11        3.24        3.81      1.44 o 
   6   2  11       16.94       16.71      2.43 o 
   7   2  11       13.76       14.32      2.40 o 
   8   2  11        0.01       -0.09      1.45 o 
   9   2  11        0.00        2.24      2.58 o 
  -6   3  11       16.85       13.63      2.14 o 
  -5   3  11       50.23       52.47      3.45 o 
  -4   3  11        3.12        2.70      1.18 o 
  -3   3  11        2.83        3.00      1.10 o 
  -2   3  11        6.68       10.53      1.94 o 
  -1   3  11       27.84       25.71      1.92 o 
   0   3  11       68.01       64.90      2.98 o 
   1   3  11      401.07      407.90      7.78 o 
   2   3  11       35.08       34.81      2.05 o 
   3   3  11       46.58       48.09      2.31 o 
   4   3  11        0.54        1.58      0.72 o 
   5   3  11        6.40        7.17      1.15 o 
   6   3  11        2.67        4.44      3.19 o 
   7   3  11       15.33       17.30      4.39 o 
   8   3  11        6.82        6.92      3.27 o 
   9   3  11       10.92       17.04      4.13 o 
  -6   4  11        1.91       -0.79      1.76 o 
  -5   4  11       21.51       24.76      2.62 o 
  -4   4  11        0.33        1.29      1.14 o 
  -3   4  11        1.16       -0.18      1.01 o 
  -2   4  11        8.00        9.35      1.77 o 
  -1   4  11        4.38        4.43      1.26 o 
   0   4  11        0.89        0.11      0.99 o 
   1   4  11       14.93       13.31      1.48 o 
   2   4  11       61.00       58.41      2.76 o 
   3   4  11       31.31       27.45      1.87 o 
   4   4  11        6.41        7.58      1.64 o 
   5   4  11       37.76       43.50      2.61 o 
   6   4  11       48.08       53.29      4.48 o 
   7   4  11       12.98       14.28      2.67 o 
   8   4  11        0.36        3.60      1.81 o 
   9   4  11        3.76        5.68      3.27 o 
  -5   5  11       17.97       17.38      2.86 o 
  -4   5  11        0.52        0.31      1.11 o 
  -3   5  11       41.72       49.08      8.61 o 
  -2   5  11        4.64        1.77      1.18 o 
  -1   5  11       10.22        8.74      1.56 o 
   0   5  11       29.12       26.24      2.21 o 
   1   5  11       25.43       23.78      3.87 o 
   2   5  11        4.18        3.43      1.29 o 
   3   5  11      101.39      102.85      3.93 o 
   4   5  11       75.35       74.12      3.33 o 
   5   5  11       13.05       11.18      2.18 o 
   6   5  11      122.57      128.21      5.87 o 
   7   5  11        0.04        0.00      1.74 o 
   8   5  11        1.40        2.63      1.90 o 
  -5   6  11        0.39       -0.56      1.76 o 
  -4   6  11       27.99       19.82      2.91 o 
  -3   6  11        6.79        4.44      1.56 o 
  -2   6  11       21.93       18.79      2.27 o 
  -1   6  11        0.01       -0.23      1.40 o 
   0   6  11        1.94        5.79      3.36 o 
   1   6  11        5.72        7.32      2.84 o 
   2   6  11       14.34       12.52      4.05 o 
   3   6  11       10.89        9.98      1.69 o 
   4   6  11      160.95      174.57      5.35 o 
   5   6  11        0.55        0.10      1.61 o 
   6   6  11        3.59        4.93      2.11 o 
   7   6  11        0.43        4.35      2.93 o 
   8   6  11        1.65        2.61      1.94 o 
  -4   7  11       20.18       28.49      3.47 o 
  -3   7  11        7.32        6.56      1.71 o 
  -2   7  11       63.65       74.36      4.99 o 
  -1   7  11        2.92        3.09      1.76 o 
   0   7  11       40.43       44.41      7.58 o 
   1   7  11        4.29        4.40      1.69 o 
   2   7  11       15.27       18.12      2.55 o 
   3   7  11        9.03        5.31      2.40 o 
   4   7  11       12.05       15.58      1.69 o 
   5   7  11        8.65        8.42      2.27 o 
   6   7  11        3.09        4.71      2.15 o 
   7   7  11        0.05        0.75      1.69 o 
   8   7  11        0.03        1.07      1.86 o 
  -3   8  11        0.00       -1.01      1.48 o 
  -2   8  11       21.93       23.86      3.22 o 
  -1   8  11       14.60       14.22      2.62 o 
   0   8  11        1.71        5.90      1.94 o 
   1   8  11       37.09       32.85      3.08 o 
   2   8  11        3.14        2.41      1.36 o 
   3   8  11       51.97       61.05      3.51 o 
   4   8  11        6.41        5.17      3.19 o 
   5   8  11       26.62       27.78      3.52 o 
   6   8  11        8.75        8.28      2.44 o 
   7   8  11        1.55        2.14      2.03 o 
  -2   9  11        0.13       -1.57      1.57 o 
  -1   9  11        2.38        3.17      1.75 o 
   0   9  11       11.67       10.83      2.55 o 
   1   9  11        0.15        0.82      1.46 o 
   2   9  11       17.44       21.44      2.92 o 
   3   9  11        0.03       -0.14      1.52 o 
   4   9  11        1.27        2.07      2.58 o 
   5   9  11        2.62        1.72      2.58 o 
   6   9  11       21.68       27.55      4.65 o 
   0  10  11       14.58       20.07      3.22 o 
   1  10  11        2.63        4.72      2.25 o 
   2  10  11       12.59       13.02      2.84 o 
   3  10  11        1.80        3.27      1.95 o 
   4  10  11        0.72        3.96      2.75 o 
  -2  -8  12        2.83        4.28      3.27 o 
  -1  -8  12        2.16        4.07      2.67 o 
   0  -8  12        6.04        5.32      2.30 o 
   1  -8  12        1.70        3.83      2.18 o 
  -4  -7  12        5.90        7.06      3.27 o 
  -3  -7  12        0.47        1.72      2.58 o 
  -2  -7  12        0.50        0.39      1.69 o 
  -1  -7  12        0.97        0.60      3.36 o 
   0  -7  12        6.73        8.20      3.10 o 
   1  -7  12        0.02       -0.95      1.34 o 
   2  -7  12        3.44        6.87      3.96 o 
   3  -7  12       13.08       13.80      2.79 o 
  -5  -6  12        8.43        9.99      3.79 o 
  -4  -6  12        6.88        3.44      2.93 o 
  -3  -6  12       14.90       12.91      3.79 o 
  -2  -6  12        0.56        2.32      1.70 o 
  -1  -6  12        3.14        1.65      1.64 o 
   0  -6  12       24.52       23.71      2.39 o 
   1  -6  12        1.76        0.22      2.06 o 
   2  -6  12        9.36       10.05      2.75 o 
   3  -6  12        0.53        0.51      1.81 o 
   4  -6  12       20.12       23.03      3.10 o 
  -5  -5  12        0.59       -1.98      1.98 o 
  -4  -5  12       16.12       24.16      3.04 o 
  -3  -5  12       32.54       29.12      2.51 o 
  -2  -5  12       28.12       36.63      3.20 o 
  -1  -5  12       72.17       77.01      6.54 o 
   0  -5  12       44.82       48.63      3.08 o 
   1  -5  12        1.60        2.30      1.81 o 
   2  -5  12        0.51       -0.79      1.52 o 
   3  -5  12        5.62        7.45      2.67 o 
   4  -5  12       10.67        8.52      2.19 o 
   5  -5  12        0.41        3.62      2.41 o 
  -6  -4  12        5.41        3.10      1.95 o 
  -5  -4  12       10.19       10.55      2.58 o 
  -4  -4  12        3.33        6.12      2.01 o 
  -3  -4  12       59.54       62.21      2.92 o 
  -2  -4  12       32.81       39.38      3.54 o 
  -1  -4  12        6.92       12.52      1.76 o 
   0  -4  12       19.05       17.72      1.92 o 
   1  -4  12        3.46        5.85      2.84 o 
   2  -4  12       55.04       60.26      5.85 o 
   3  -4  12        9.72        8.84      3.36 o 
   4  -4  12       17.69       17.36      2.56 o 
   5  -4  12       26.46       36.28      3.87 o 
   6  -4  12        4.04        4.99      2.75 o 
  -6  -3  12        0.01        2.73      1.88 o 
  -5  -3  12        8.64        8.77      2.84 o 
  -4  -3  12       11.80       11.71      2.31 o 
  -3  -3  12        0.67       -0.09      1.40 o 
  -2  -3  12       20.26       18.33      2.78 o 
  -1  -3  12        4.94        3.47      1.55 o 
   0  -3  12       26.87       23.63      1.86 o 
   1  -3  12        0.67        0.53      0.91 o 
   2  -3  12       79.97       81.69      5.85 o 
   3  -3  12       29.19       27.56      2.86 o 
   4  -3  12       96.70      100.02      7.66 o 
   5  -3  12        8.07        7.23      1.88 o 
   6  -3  12       12.81       15.15      3.62 o 
   7  -3  12        3.22        4.48      2.93 o 
  -6  -2  12        2.19        1.62      1.81 o 
  -5  -2  12       21.00       21.48      2.80 o 
  -4  -2  12        3.34       -1.40      1.40 o 
  -3  -2  12       35.56       27.83      3.34 o 
  -2  -2  12        1.36       -1.01      1.01 o 
  -1  -2  12       18.83       21.02      1.97 o 
   0  -2  12        3.40        1.21      0.95 o 
   1  -2  12       60.91       60.79      2.76 o 
   2  -2  12       17.82       16.50      1.51 o 
   3  -2  12        1.51        2.84      1.48 o 
   4  -2  12        2.70        2.20      1.14 o 
   5  -2  12        1.40        1.17      1.29 o 
   6  -2  12        1.05        4.10      1.90 o 
   7  -2  12        0.51        1.83      1.81 o 
  -6  -1  12        9.04        9.45      2.25 o 
  -5  -1  12        0.72        1.37      1.52 o 
  -4  -1  12        2.48        2.34      1.57 o 
  -3  -1  12        9.31        7.25      1.54 o 
  -2  -1  12       71.78       69.07      4.43 o 
  -1  -1  12       15.50       21.17      2.15 o 
   0  -1  12        9.42        9.60      1.67 o 
   1  -1  12       19.50       20.89      1.64 o 
   2  -1  12        3.49        2.99      0.99 o 
   3  -1  12       10.29       10.79      1.19 o 
   4  -1  12        5.16        4.37      1.16 o 
   5  -1  12        3.77        2.37      1.09 o 
   6  -1  12       19.89       22.74      2.42 o 
   7  -1  12       20.92       28.95      3.40 o 
   8  -1  12        0.99        5.90      2.32 o 
  -6   0  12        0.06       -1.16      1.52 o 
  -5   0  12        3.92        1.65      1.61 o 
  -4   0  12       16.10       12.89      2.30 o 
  -3   0  12       37.16       42.28      2.72 o 
  -2   0  12       29.75       28.38      2.29 o 
  -1   0  12        3.55        3.45      1.62 o 
   0   0  12       18.98       21.58      2.00 o 
   1   0  12        0.37        0.39      0.96 o 
   2   0  12       96.76       93.40      2.75 o 
   3   0  12        0.23       -0.82      0.82 o 
   4   0  12        0.03       -0.83      0.83 o 
   5   0  12        3.67        2.84      1.09 o 
   6   0  12       24.07       25.69      3.26 o 
   7   0  12       36.77       40.73     10.67 o 
   8   0  12        2.07        2.10      1.98 o 
  -6   1  12        1.15       -1.23      1.38 o 
  -5   1  12       33.70       36.94      3.03 o 
  -4   1  12       62.57       66.48      3.36 o 
  -3   1  12        5.85        9.21      1.57 o 
  -2   1  12       41.91       38.92      2.60 o 
  -1   1  12       80.38       73.96      3.18 o 
   0   1  12      149.98      146.45      4.44 o 
   1   1  12        0.18       -0.08      0.92 o 
   2   1  12       15.51       15.43      1.52 o 
   3   1  12       13.13       12.36      1.23 o 
   4   1  12        4.14        2.19      0.81 o 
   5   1  12        1.10        0.52      0.91 o 
   6   1  12        7.50        9.00      2.15 o 
   7   1  12        1.21       -0.56      1.64 o 
   8   1  12        2.94        3.35      1.90 o 
  -6   2  12       34.26       34.78      3.10 o 
  -5   2  12        2.04        2.99      1.57 o 
  -4   2  12        6.75        8.41      1.48 o 
  -3   2  12       32.34       30.86      2.90 o 
  -2   2  12        8.76        8.73      1.33 o 
  -1   2  12       26.68       25.32      2.35 o 
   0   2  12        0.20       -1.03      1.03 o 
   1   2  12       74.52       72.14      3.05 o 
   2   2  12       51.77       54.94      3.78 o 
   3   2  12        1.34        0.16      0.84 o 
   4   2  12       30.28       30.24      1.68 o 
   5   2  12        2.48        4.43      1.24 o 
   6   2  12        7.42        7.98      2.11 o 
   7   2  12        0.53       -0.25      1.52 o 
   8   2  12        4.73        0.74      1.69 o 
  -6   3  12        4.30        4.65      2.06 o 
  -5   3  12       14.33       17.03      2.44 o 
  -4   3  12        7.43        7.89      1.62 o 
  -3   3  12       34.14       33.33      2.61 o 
  -2   3  12        5.96        4.18      1.36 o 
  -1   3  12        0.24        0.08      0.97 o 
   0   3  12       24.39       26.46      2.22 o 
   1   3  12        0.03       -0.04      1.02 o 
   2   3  12        0.08       -0.19      0.86 o 
   3   3  12        1.63        0.26      0.97 o 
   4   3  12        1.82        1.78      0.84 o 
   5   3  12        0.79        1.66      0.93 o 
   6   3  12        0.02        1.50      1.56 o 
   7   3  12        9.01        9.76      2.23 o 
   8   3  12        0.04       -0.37      1.57 o 
  -5   4  12       12.06       12.73      2.62 o 
  -4   4  12        0.30       -1.52      1.52 o 
  -3   4  12       34.81       36.13      2.74 o 
  -2   4  12       13.58       11.31      2.59 o 
  -1   4  12      140.75      138.43     10.23 o 
   0   4  12        9.25       13.13      1.71 o 
   1   4  12        3.45        1.71      1.83 o 
   2   4  12      175.80      163.00      4.74 o 
   3   4  12       82.51       80.37      5.81 o 
   4   4  12        0.00        0.72      0.93 o 
   5   4  12        1.39        1.70      1.65 o 
   6   4  12      103.81      106.97      6.63 o 
   7   4  12        2.58        1.90      1.85 o 
   8   4  12        1.40        4.71      2.07 o 
  -5   5  12       15.08       20.08      3.04 o 
  -4   5  12        0.63       -0.82      1.61 o 
  -3   5  12       32.55       36.57      2.91 o 
  -2   5  12       12.54       15.76      2.05 o 
  -1   5  12        0.34        1.69      1.26 o 
   0   5  12       31.81       30.64      2.52 o 
   1   5  12       16.62       13.22      1.71 o 
   2   5  12        2.88        1.21      1.08 o 
   3   5  12        0.44       -0.44      0.95 o 
   4   5  12        9.27       10.35      1.84 o 
   5   5  12        1.11        1.56      1.78 o 
   6   5  12       71.73       69.19      4.96 o 
   7   5  12       26.23       27.93      3.46 o 
   8   5  12        5.09        9.34      2.44 o 
  -4   6  12        0.52        0.11      1.76 o 
  -3   6  12        2.21        0.83      1.46 o 
  -2   6  12       18.42       18.17      2.24 o 
  -1   6  12       29.09       26.47      2.51 o 
   0   6  12       29.13       25.34      2.48 o 
   1   6  12        1.79        4.05      1.70 o 
   2   6  12       50.15       46.34      5.42 o 
   3   6  12       18.54       16.02      4.30 o 
   4   6  12       14.42       15.35      1.91 o 
   5   6  12        0.29        0.30      1.65 o 
   6   6  12        3.00        3.33      2.13 o 
   7   6  12        0.21        0.74      1.86 o 
   8   6  12        1.76        2.55      2.18 o 
  -3   7  12        3.26        3.09      1.62 o 
  -2   7  12        0.48       -1.28      1.28 o 
  -1   7  12        0.03       -0.69      1.46 o 
   0   7  12       10.60        7.92      2.18 o 
   1   7  12        0.63       -0.93      1.45 o 
   2   7  12       24.44       25.90      2.98 o 
   3   7  12       10.36        9.52      2.06 o 
   4   7  12        4.93        1.94      1.32 o 
   5   7  12       24.00       21.76      3.18 o 
   6   7  12        8.84       10.50      3.27 o 
   7   7  12        4.81        3.04      2.18 o 
  -2   8  12       39.74       48.36      7.14 o 
  -1   8  12        5.59        5.68      3.87 o 
   0   8  12       40.87       43.26      5.51 o 
   1   8  12        9.72        8.75      2.25 o 
   2   8  12        0.28        0.10      1.60 o 
   3   8  12        3.81        2.09      1.37 o 
   4   8  12        3.59        1.89      2.41 o 
   5   8  12        9.48       13.60      3.62 o 
   6   8  12        1.44        1.86      2.13 o 
  -1   9  12        0.31       -0.43      2.05 o 
   0   9  12        9.39        7.57      2.37 o 
   1   9  12        9.05       10.76      2.09 o 
   2   9  12        7.26        6.70      1.88 o 
   3   9  12        3.48        2.25      1.69 o 
   4   9  12        3.52        1.21      2.58 o 
   5   9  12        4.06        9.13      3.27 o 
  -2  -7  13        6.27        6.71      2.31 o 
  -1  -7  13        2.29        2.45      2.01 o 
   0  -7  13        3.72        4.99      3.01 o 
   1  -7  13        6.60        4.30      2.18 o 
   2  -7  13        0.11        1.56      2.06 o 
  -4  -6  13        6.94       12.05      3.79 o 
  -3  -6  13       57.97       56.82      6.37 o 
  -2  -6  13        0.11       -0.36      1.76 o 
  -1  -6  13        3.40        3.52      2.01 o 
   0  -6  13        0.80        1.64      1.81 o 
   1  -6  13        2.93        2.50      1.70 o 
   2  -6  13        1.15       -0.04      1.76 o 
   3  -6  13        0.55        0.02      2.41 o 
   4  -6  13        0.06       -0.03      1.88 o 
  -5  -5  13        2.28        0.00      1.95 o 
  -4  -5  13        4.56        2.27      1.94 o 
  -3  -5  13       13.12       10.77      2.43 o 
  -2  -5  13       13.79       16.56      3.79 o 
  -1  -5  13        0.12        0.96      1.61 o 
   0  -5  13       38.79       36.96      3.59 o 
   1  -5  13        8.63        6.23      2.01 o 
   2  -5  13        2.80        4.37      2.24 o 
   3  -5  13        4.27        7.06      2.19 o 
   4  -5  13        0.23       -0.39      1.76 o 
   5  -5  13        0.00       -2.24      2.24 o 
  -5  -4  13        7.13        8.67      2.37 o 
  -4  -4  13        1.72        0.31      1.76 o 
  -3  -4  13       28.43       27.00      3.58 o 
  -2  -4  13        7.91        4.36      1.46 o 
  -1  -4  13        7.95        6.54      1.59 o 
   0  -4  13        0.01       -0.20      1.15 o 
   1  -4  13       22.38       22.92      3.10 o 
   2  -4  13        0.25       -0.57      1.81 o 
   3  -4  13       15.37       15.97      2.62 o 
   4  -4  13       15.95       21.90      4.22 o 
   5  -4  13       51.48       49.76      5.85 o 
   6  -4  13       10.06        8.95      3.44 o 
  -5  -3  13       12.88        9.56      2.40 o 
  -4  -3  13       15.28       18.53      3.10 o 
  -3  -3  13       12.88       11.61      2.49 o 
  -2  -3  13       17.25       17.15      2.05 o 
  -1  -3  13       40.24       38.45      2.79 o 
   0  -3  13       78.35       85.75      5.44 o 
   1  -3  13        5.28        7.16      2.46 o 
   2  -3  13       71.07       68.97      6.54 o 
   3  -3  13      140.62      143.31      5.97 o 
   4  -3  13        1.32        0.06      1.36 o 
   5  -3  13        1.47        0.34      2.41 o 
   6  -3  13        1.88        0.52      2.24 o 
  -6  -2  13        1.95        4.56      2.07 o 
  -5  -2  13        0.26        0.93      1.69 o 
  -4  -2  13        2.26        1.73      1.64 o 
  -3  -2  13        1.04        0.43      1.22 o 
  -2  -2  13       12.20       16.52      1.94 o 
  -1  -2  13       26.98       27.87      2.47 o 
   0  -2  13       61.66       59.08      5.65 o 
   1  -2  13        0.11        1.21      1.16 o 
   2  -2  13       37.93       35.62      3.13 o 
   3  -2  13      126.64      135.94      8.52 o 
   4  -2  13        9.10       13.35      2.25 o 
   5  -2  13        0.36        0.93      1.40 o 
   6  -2  13        0.56        2.41      2.58 o 
   7  -2  13        0.01       -0.34      2.24 o 
  -6  -1  13        1.58        2.34      1.81 o 
  -5  -1  13        0.28        1.29      1.70 o 
  -4  -1  13        3.98        7.44      2.13 o 
  -3  -1  13       11.12        9.51      1.67 o 
  -2  -1  13       10.06        7.15      1.48 o 
  -1  -1  13       42.20       48.15      2.95 o 
   0  -1  13       57.32       57.83      3.18 o 
   1  -1  13       60.80       61.48      4.87 o 
   2  -1  13        1.01        0.22      0.91 o 
   3  -1  13       31.22       31.61      2.02 o 
   4  -1  13        8.20        8.25      1.90 o 
   5  -1  13        2.41        3.25      1.41 o 
   6  -1  13        0.03        0.43      2.15 o 
   7  -1  13       52.14       63.05      5.08 o 
  -6   0  13        0.10        1.11      1.61 o 
  -5   0  13        7.85        3.98      2.50 o 
  -4   0  13        9.64        6.09      2.15 o 
  -3   0  13        0.00        0.11      1.09 o 
  -2   0  13        0.01       -0.21      1.08 o 
  -1   0  13       19.66       18.36      1.98 o 
   0   0  13        1.56        0.90      1.11 o 
   1   0  13       35.10       35.48      3.45 o 
   2   0  13       32.67       30.42      2.44 o 
   3   0  13       21.91       17.99      1.61 o 
   4   0  13        0.64       -0.01      1.04 o 
   5   0  13        0.47       -0.96      0.96 o 
   6   0  13        0.90       -0.92      1.56 o 
   7   0  13        8.17        8.71      2.48 o 
   8   0  13        1.70       -0.17      3.10 o 
  -6   1  13       13.47       11.89      3.05 o 
  -5   1  13        4.71        6.56      1.89 o 
  -4   1  13        0.60       -2.07      2.07 o 
  -3   1  13        7.46        9.32      1.63 o 
  -2   1  13       10.17        8.61      1.66 o 
  -1   1  13        7.10       10.51      1.62 o 
   0   1  13       51.25       46.01      2.91 o 
   1   1  13        4.35        3.57      1.21 o 
   2   1  13        1.06       -0.30      1.02 o 
   3   1  13        2.64        1.23      0.91 o 
   4   1  13        1.03        0.18      0.97 o 
   5   1  13        0.07        0.48      0.95 o 
   6   1  13        4.27        4.22      2.41 o 
   7   1  13        0.05       -1.27      1.27 o 
   8   1  13        2.79        5.12      2.07 o 
  -5   2  13        4.56        5.92      2.13 o 
  -4   2  13        2.90        0.86      1.70 o 
  -3   2  13       12.19       17.00      2.00 o 
  -2   2  13        0.14        0.07      1.12 o 
  -1   2  13        1.49        1.03      1.19 o 
   0   2  13       20.79       11.80      1.68 o 
   1   2  13        0.49        2.23      1.06 o 
   2   2  13       37.91       41.86      2.79 o 
   3   2  13       28.43       33.04      2.10 o 
   4   2  13       20.17       20.07      2.14 o 
   5   2  13        1.14        0.70      0.97 o 
   6   2  13       18.64       14.05      2.65 o 
   7   2  13        2.12        0.93      1.74 o 
   8   2  13        2.33        3.99      2.06 o 
  -5   3  13        5.36        5.17      2.19 o 
  -4   3  13       50.32       55.35      4.43 o 
  -3   3  13        1.30       -0.10      1.27 o 
  -2   3  13        1.70        2.56      1.30 o 
  -1   3  13      152.26      146.20      7.96 o 
   0   3  13        8.43        7.83      1.58 o 
   1   3  13       14.88       16.00      1.81 o 
   2   3  13        0.30        0.66      1.08 o 
   3   3  13       32.01       29.91      2.24 o 
   4   3  13        0.32       -0.49      0.92 o 
   5   3  13       37.09       44.57      5.94 o 
   6   3  13        9.96        9.94      2.44 o 
   7   3  13        1.78        5.83      2.58 o 
   8   3  13        1.44        0.86      3.27 o 
  -5   4  13        4.72        6.85      2.15 o 
  -4   4  13        0.29       -1.58      1.58 o 
  -3   4  13       33.57       38.69      2.99 o 
  -2   4  13       12.94       13.77      1.97 o 
  -1   4  13       46.51       44.17      4.36 o 
   0   4  13       61.47       63.23      3.48 o 
   1   4  13       30.91       31.86      2.80 o 
   2   4  13       20.04       16.06      1.81 o 
   3   4  13       12.97       12.11      1.65 o 
   4   4  13       10.96        9.69      1.46 o 
   5   4  13        0.00       -2.40      2.50 o 
   6   4  13       34.74       36.04      3.87 o 
   7   4  13        1.70        2.25      3.19 o 
   8   4  13        0.11        2.53      2.11 o 
  -4   5  13        9.77       10.13      2.49 o 
  -3   5  13        2.46        0.89      1.48 o 
  -2   5  13        0.44       -0.27      1.60 o 
  -1   5  13       48.23       50.45      4.14 o 
   0   5  13        8.29        8.01      1.71 o 
   1   5  13        0.50       -0.77      1.16 o 
   2   5  13        0.73        1.01      1.15 o 
   3   5  13        0.37       -1.02      1.02 o 
   4   5  13        0.11       -0.57      0.95 o 
   5   5  13        8.51        5.16      3.53 o 
   6   5  13       12.16       12.38      2.73 o 
   7   5  13       64.11       57.42      4.84 o 
  -3   6  13       34.27       41.49      3.73 o 
  -2   6  13        5.42        6.00      1.83 o 
  -1   6  13       11.16       18.37      2.25 o 
   0   6  13        1.75        0.62      1.38 o 
   1   6  13        0.39        0.38      1.28 o 
   2   6  13       17.10       19.88      3.43 o 
   3   6  13       21.26       15.48      1.91 o 
   4   6  13        3.76        4.41      1.46 o 
   5   6  13        8.52        4.03      2.07 o 
   6   6  13        1.14        1.16      1.98 o 
   7   6  13        0.05       -1.05      1.90 o 
  -2   7  13        0.19        1.13      1.52 o 
  -1   7  13       22.50       23.46      2.95 o 
   0   7  13       13.94       14.85      2.18 o 
   1   7  13        1.57        3.96      1.56 o 
   2   7  13        0.01        0.33      1.55 o 
   3   7  13        0.52        1.32      1.57 o 
   4   7  13        0.19        1.98      1.36 o 
   5   7  13        0.32        0.34      2.24 o 
   6   7  13        5.76        8.95      3.27 o 
  -1   8  13        0.44        2.06      1.64 o 
   0   8  13        5.29        2.83      2.01 o 
   1   8  13        1.03        2.85      4.05 o 
   2   8  13       36.37       36.86      3.71 o 
   3   8  13        0.32        1.80      1.38 o 
   4   8  13        4.65        6.20      3.10 o 
   5   8  13        3.95        7.40      3.10 o 
   6   8  13        5.66        4.30      3.10 o 
   1   9  13        7.34        6.72      1.91 o 
   2   9  13        0.01       -0.42      1.44 o 
   3   9  13        4.32        4.44      1.94 o 
   4   9  13        3.97        4.30      3.10 o 
  -2  -6  14        0.00        0.60      1.83 o 
  -1  -6  14        1.27        1.55      1.95 o 
   0  -6  14       13.63       15.96      2.86 o 
   1  -6  14        0.15        1.28      1.88 o 
   2  -6  14        0.01       -1.57      1.57 o 
  -3  -5  14        2.55        2.84      2.13 o 
  -2  -5  14        0.18        0.34      1.64 o 
  -1  -5  14       52.71       52.47      7.58 o 
   0  -5  14        3.12        5.18      2.67 o 
   1  -5  14        6.87       11.17      3.53 o 
   2  -5  14        6.70       10.08      2.43 o 
   3  -5  14       12.77       20.11      3.10 o 
   4  -5  14        0.07        0.69      1.88 o 
  -4  -4  14       43.00       46.79      4.39 o 
  -3  -4  14        0.00        0.69      1.69 o 
  -2  -4  14        1.18        0.82      1.32 o 
  -1  -4  14        0.61        1.60      1.31 o 
   0  -4  14        4.81        3.36      1.56 o 
   1  -4  14        0.23        0.69      1.52 o 
   2  -4  14        0.01        0.82      2.67 o 
   3  -4  14       13.19       15.06      2.74 o 
   4  -4  14        0.73        2.11      1.81 o 
   5  -4  14        1.06        2.07      2.75 o 
  -5  -3  14       16.58       20.19      4.39 o 
  -4  -3  14       45.92       35.71      4.73 o 
  -3  -3  14        7.71        7.27      1.77 o 
  -2  -3  14        1.41        2.55      1.41 o 
  -1  -3  14       29.06       29.82      2.58 o 
   0  -3  14        1.94       -1.15      1.18 o 
   1  -3  14        2.55        4.62      2.14 o 
   2  -3  14       35.35       37.69      3.59 o 
   3  -3  14       58.55       60.81      4.56 o 
   4  -3  14        4.77        5.68      2.07 o 
   5  -3  14        5.03        9.47      3.27 o 
  -5  -2  14        0.31        1.06      1.88 o 
  -4  -2  14        2.79        3.35      1.81 o 
  -3  -2  14        4.73        4.35      1.56 o 
  -2  -2  14        2.92        0.20      1.22 o 
  -1  -2  14        0.06       -1.42      1.42 o 
   0  -2  14       11.03       14.66      1.92 o 
   1  -2  14       11.53       10.62      1.72 o 
   2  -2  14       21.50       21.38      2.14 o 
   3  -2  14       74.67       73.12      4.81 o 
   4  -2  14       26.63       24.58      2.86 o 
   5  -2  14       18.06       20.83      4.13 o 
   6  -2  14       12.05       12.05      3.44 o 
  -5  -1  14        0.60        0.03      1.69 o 
  -4  -1  14        1.42        3.67      3.01 o 
  -3  -1  14        8.56        6.70      1.63 o 
  -2  -1  14        2.00        3.74      1.46 o 
  -1  -1  14        2.58        0.81      1.24 o 
   0  -1  14       23.87       20.64      2.15 o 
   1  -1  14        0.62        0.29      1.08 o 
   2  -1  14        0.00       -0.85      1.06 o 
   3  -1  14        0.25       -0.33      1.40 o 
   4  -1  14        1.53        3.90      2.07 o 
   5  -1  14        0.01        3.96      2.75 o 
   6  -1  14        2.23        3.27      2.58 o 
   7  -1  14       26.88       27.03      4.82 o 
  -5   0  14        0.26       -0.31      2.15 o 
  -4   0  14       16.21       21.99      3.04 o 
  -3   0  14        0.47        0.58      1.25 o 
  -2   0  14        3.08        5.39      1.51 o 
  -1   0  14        5.66        3.52      2.01 o 
   0   0  14        0.80        1.48      1.40 o 
   1   0  14        9.54        9.79      1.56 o 
   2   0  14        0.05       -1.01      1.01 o 
   3   0  14        2.79        3.10      1.21 o 
   4   0  14        0.94        0.85      1.52 o 
   5   0  14        7.73        6.71      2.75 o 
   6   0  14        2.31        3.27      2.58 o 
   7   0  14        1.04        0.01      1.97 o 
  -5   1  14       15.97       13.01      2.68 o 
  -4   1  14        1.25        0.62      2.15 o 
  -3   1  14        1.04        0.97      1.37 o 
  -2   1  14        1.01        1.73      1.42 o 
  -1   1  14       26.39       26.46      2.37 o 
   0   1  14        7.03       11.67      1.72 o 
   1   1  14        4.39        2.12      1.18 o 
   2   1  14        0.07        0.03      1.02 o 
   3   1  14        7.59        8.54      1.35 o 
   4   1  14       36.30       33.25      3.37 o 
   5   1  14       10.37        8.63      2.13 o 
   6   1  14        4.99        3.42      2.58 o 
   7   1  14        0.94        2.83      2.15 o 
  -5   2  14        0.10       -1.64      1.64 o 
  -4   2  14       16.46       19.22      2.97 o 
  -3   2  14        2.51        4.81      1.59 o 
  -2   2  14       34.66       33.00      2.75 o 
  -1   2  14        0.25       -0.46      1.16 o 
   0   2  14       15.29       11.07      1.68 o 
   1   2  14       17.00       15.23      1.88 o 
   2   2  14        0.16       -0.10      1.12 o 
   3   2  14       24.22       26.44      2.21 o 
   4   2  14        6.55        7.86      1.58 o 
   5   2  14        2.54        1.85      1.81 o 
   6   2  14        3.19        8.34      2.40 o 
   7   2  14        1.44        0.79      2.07 o 
  -4   3  14       17.12       23.73      3.29 o 
  -3   3  14       12.41       14.23      2.07 o 
  -2   3  14        0.78        0.96      1.21 o 
  -1   3  14        1.54        2.62      1.36 o 
   0   3  14        5.04        0.34      1.17 o 
   1   3  14        6.43        6.71      1.58 o 
   2   3  14       19.44       19.25      3.56 o 
   3   3  14        8.14        6.34      1.46 o 
   4   3  14        9.92        7.86      2.12 o 
   5   3  14        2.65        2.97      1.98 o 
   6   3  14        0.16       -0.52      1.65 o 
   7   3  14       13.16       20.72      3.53 o 
  -4   4  14        0.03       -1.69      1.69 o 
  -3   4  14        0.09       -0.92      1.36 o 
  -2   4  14       14.79       19.50      2.34 o 
  -1   4  14       35.98       32.65      2.82 o 
   0   4  14       63.25       67.78      8.43 o 
   1   4  14        2.49        4.14      1.46 o 
   2   4  14        4.71        9.78      1.69 o 
   3   4  14        0.93        0.17      1.62 o 
   4   4  14        6.30        8.56      2.50 o 
   5   4  14        0.91        3.79      2.41 o 
   6   4  14        0.33        2.94      2.03 o 
   7   4  14       45.81       49.93      4.66 o 
  -3   5  14        2.16        0.85      1.45 o 
  -2   5  14        0.31       -0.17      1.46 o 
  -1   5  14       24.16       28.16      2.68 o 
   0   5  14        1.66        2.70      1.41 o 
   1   5  14       33.52       38.44      3.52 o 
   2   5  14        0.43       -0.46      1.18 o 
   3   5  14        4.16        3.68      1.41 o 
   4   5  14        0.08        0.00      1.40 o 
   5   5  14        3.31        3.44      2.41 o 
   6   5  14        0.01        1.21      2.41 o 
   7   5  14       17.69       15.54      3.10 o 
  -2   6  14        2.74        1.70      1.55 o 
  -1   6  14       13.67       18.05      2.41 o 
   0   6  14        6.78        7.19      2.16 o 
   1   6  14       27.88       24.52      2.55 o 
   2   6  14        2.52        0.61      1.34 o 
   3   6  14        5.42        3.52      1.60 o 
   4   6  14        3.61        4.11      1.74 o 
   5   6  14        0.01        2.41      2.58 o 
   6   6  14        1.03        0.00      2.41 o 
  -1   7  14        1.03        0.37      1.90 o 
   0   7  14        4.19        7.42      1.97 o 
   1   7  14        5.88       10.28      2.01 o 
   2   7  14        3.27        1.21      1.48 o 
   3   7  14        3.75        3.15      1.55 o 
   4   7  14        1.37       -1.38      2.24 o 
   5   7  14        0.71        3.79      2.75 o 
   0   8  14        3.06        3.66      2.30 o 
   1   8  14        0.13       -0.85      1.48 o 
   2   8  14        0.06        2.40      1.65 o 
   3   8  14        0.09       -0.47      1.38 o 
   4   8  14        0.39        2.24      2.75 o 
  -2  -5  15        0.07       -0.43      1.83 o 
  -1  -5  15        4.09        2.88      5.42 o 
   0  -5  15        1.09        0.96      1.88 o 
   1  -5  15        0.00       -0.36      1.81 o 
   2  -5  15        1.76        2.69      2.06 o 
  -3  -4  15        6.78        9.13      2.43 o 
  -2  -4  15        0.06       -1.24      1.42 o 
  -1  -4  15        2.87        4.82      1.73 o 
   0  -4  15       11.98        8.75      2.23 o 
   1  -4  15        1.74       -1.52      1.52 o 
   2  -4  15        1.48        2.08      1.88 o 
   3  -4  15        0.25       -1.70      1.70 o 
   4  -4  15       17.98       22.50      4.13 o 
  -3  -3  15       39.59       48.98      4.44 o 
  -2  -3  15        0.09        0.29      1.39 o 
  -1  -3  15       15.00       20.24      3.27 o 
   0  -3  15        5.64        3.71      1.53 o 
   1  -3  15        3.60        2.75      1.47 o 
   2  -3  15        0.06       -1.40      1.40 o 
   3  -3  15       23.51       25.55      6.54 o 
   4  -3  15        3.44       -0.12      1.72 o 
   5  -3  15        8.67       11.02      3.62 o 
  -4  -2  15        0.01       -0.09      1.83 o 
  -3  -2  15        1.53        0.17      1.76 o 
  -2  -2  15        7.85       10.91      1.92 o 
  -1  -2  15        2.13        0.55      1.28 o 
   0  -2  15        0.54        1.22      1.38 o 
   1  -2  15        4.15        2.09      1.34 o 
   2  -2  15       23.75       20.10      2.24 o 
   3  -2  15        3.18        2.24      3.19 o 
   4  -2  15       14.53       12.55      3.70 o 
   5  -2  15       21.94       20.83      4.30 o 
  -4  -1  15        0.00       -1.08      1.69 o 
  -3  -1  15       11.95       13.29      2.61 o 
  -2  -1  15        4.45        5.83      1.62 o 
  -1  -1  15       19.07       17.91      2.18 o 
   0  -1  15        3.83        4.40      1.52 o 
   1  -1  15        3.07        2.36      1.32 o 
   2  -1  15        1.07        2.08      1.28 o 
   3  -1  15       11.44        7.82      2.13 o 
   4  -1  15        1.32       -0.32      1.89 o 
   5  -1  15        1.73       -1.03      2.07 o 
   6  -1  15        0.18       -2.41      2.41 o 
  -4   0  15        0.43        0.31      1.81 o 
  -3   0  15        1.73        2.53      1.48 o 
  -2   0  15        0.23        0.57      1.35 o 
  -1   0  15        0.66        0.46      1.24 o 
   0   0  15       13.47       16.37      2.76 o 
   1   0  15        0.39       -0.96      1.05 o 
   2   0  15        0.03       -1.06      1.06 o 
   3   0  15        3.13        0.02      1.81 o 
   4   0  15        0.17        0.76      1.45 o 
   5   0  15        0.23        0.00      2.24 o 
   6   0  15       23.27       23.42      4.48 o 
  -4   1  15       28.00       32.18      3.77 o 
  -3   1  15        6.70        8.67      1.85 o 
  -2   1  15        0.87        0.41      1.38 o 
  -1   1  15       30.05       33.71      3.40 o 
   0   1  15        3.33        4.86      1.52 o 
   1   1  15        0.51        1.12      1.18 o 
   2   1  15        0.04       -0.40      1.15 o 
   3   1  15       10.89       12.93      2.41 o 
   4   1  15        0.70        1.09      1.52 o 
   6   1  15       16.06       16.70      3.96 o 
  -4   2  15        0.52        4.11      2.13 o 
  -3   2  15        0.85        0.48      1.48 o 
  -2   2  15        0.47       -0.24      1.34 o 
  -1   2  15       12.50       12.99      2.37 o 
   0   2  15       15.01       15.23      2.04 o 
   1   2  15        0.66        0.65      1.21 o 
   2   2  15        0.87        0.57      1.21 o 
   3   2  15        2.79        0.95      1.40 o 
   4   2  15        0.02        0.00      1.52 o 
   5   2  15        0.00       -1.03      2.07 o 
   6   2  15        0.21        0.34      2.41 o 
  -3   3  15        5.74        5.85      1.75 o 
  -2   3  15        9.59       11.49      2.02 o 
  -1   3  15        0.01        0.24      1.32 o 
   0   3  15       20.55       18.77      4.48 o 
   1   3  15        0.92       -0.04      1.28 o 
   2   3  15        1.15        0.79      2.33 o 
   3   3  15       18.38       15.39      2.09 o 
   4   3  15        1.29        1.03      1.57 o 
   5   3  15        1.54       -0.69      2.24 o 
   6   3  15       15.71       14.29      3.79 o 
  -3   4  15        5.05        3.14      1.62 o 
  -2   4  15       13.94       20.08      2.45 o 
  -1   4  15        3.93        6.37      1.74 o 
   0   4  15        6.23        6.07      1.65 o 
   1   4  15       21.76       23.78      2.60 o 
   2   4  15        7.70        7.83      1.65 o 
   3   4  15       14.35       15.85      2.01 o 
   4   4  15        0.44        1.19      1.52 o 
   5   4  15        0.71        1.38      2.41 o 
   6   4  15       11.65        8.95      3.44 o 
  -2   5  15        6.36        2.49      1.62 o 
  -1   5  15        4.18        7.04      1.89 o 
   0   5  15        4.24        4.79      1.67 o 
   1   5  15        4.70        4.34      1.62 o 
   2   5  15        4.72        4.07      1.48 o 
   3   5  15        6.63        5.63      1.85 o 
   4   5  15        0.08        2.17      1.74 o 
   5   5  15       19.72       16.36      3.96 o 
   6   5  15       22.46       29.79      4.82 o 
  -1   6  15        0.32        0.15      1.51 o 
   0   6  15        7.29        9.76      2.12 o 
   1   6  15        0.71        0.84      1.70 o 
   2   6  15        5.05        7.32      1.75 o 
   3   6  15        5.39        6.31      2.29 o 
   4   6  15        2.34        6.61      3.19 o 
   0   7  15        7.63        5.41      1.88 o 
   1   7  15       21.24       26.45      3.19 o 
   2   7  15        2.05        0.66      1.51 o 
   3   7  15        4.71        3.21      1.57 o 
   4   7  15        7.35        3.79      3.10 o 
  -1  -4  16        1.47       -0.73      1.55 o 
   0  -4  16       15.78       22.90      3.21 o 
   1  -4  16        4.82        5.11      2.75 o 
  -2  -3  16        7.22        9.15      2.05 o 
  -1  -3  16        1.68       -0.03      2.73 o 
   0  -3  16        0.94        1.00      1.48 o 
   1  -3  16        1.91        0.60      1.46 o 
   2  -3  16        0.21       -0.58      1.72 o 
   3  -3  16        0.35        0.57      1.88 o 
  -2  -2  16       15.07       14.97      2.21 o 
  -1  -2  16        0.07        1.05      1.45 o 
   0  -2  16        0.96        0.59      1.48 o 
   1  -2  16        0.13        0.11      1.29 o 
   2  -2  16       41.79       61.20      4.75 o 
   3  -2  16       12.03        8.48      2.37 o 
   4  -2  16        5.69        2.05      1.94 o 
  -3  -1  16        0.72       -0.06      2.15 o 
  -2  -1  16       12.19       21.35      2.52 o 
  -1  -1  16        0.10       -0.51      1.28 o 
   0  -1  16        5.38        4.34      1.64 o 
   1  -1  16        0.12        0.93      1.57 o 
   2  -1  16        1.62        1.46      1.38 o 
   3  -1  16       17.10       19.22      2.91 o 
   4  -1  16        2.32        2.56      1.81 o 
   5  -1  16        0.02       -0.52      2.58 o 
  -3   0  16        0.04       -0.20      2.67 o 
  -2   0  16        1.11        0.71      1.47 o 
  -1   0  16        2.93        1.87      1.42 o 
   0   0  16        2.50        1.68      1.44 o 
   1   0  16        0.79        2.58      1.99 o 
   2   0  16        0.70        0.29      1.24 o 
   3   0  16        0.42       -0.33      1.52 o 
   4   0  16        0.05       -1.08      1.52 o 
   5   0  16        0.39       -1.72      2.41 o 
  -3   1  16        0.27        0.83      2.07 o 
  -2   1  16       23.11       25.85      2.71 o 
  -1   1  16        2.24        5.20      1.67 o 
   0   1  16        0.20        1.02      1.52 o 
   1   1  16        4.44        2.62      1.92 o 
   2   1  16        0.75       -0.81      1.18 o 
   3   1  16        2.38        0.83      1.69 o 
   4   1  16        0.17        0.36      1.57 o 
   5   1  16        0.01       -0.34      2.41 o 
  -3   2  16       29.18       26.44      3.46 o 
  -2   2  16        0.41       -0.69      1.39 o 
  -1   2  16        7.48        7.31      2.17 o 
   0   2  16        0.86        1.07      1.46 o 
   1   2  16       14.13       11.75      1.95 o 
   2   2  16       21.15       23.00      2.41 o 
   3   2  16        1.20        0.52      1.64 o 
   4   2  16        0.19       -1.40      1.40 o 
   5   2  16        0.40       -1.55      1.55 o 
  -2   3  16        8.77       13.98      2.43 o 
  -1   3  16        9.65        6.67      1.91 o 
   0   3  16        0.01       -1.02      1.26 o 
   1   3  16        0.02        0.43      1.36 o 
   2   3  16        5.29        6.92      1.71 o 
   3   3  16        0.08       -0.48      1.64 o 
   4   3  16        0.55        2.07      1.70 o 
   5   3  16        3.27        1.72      2.75 o 
  -2   4  16        3.67        9.47      2.31 o 
  -1   4  16       11.61       11.37      2.15 o 
   0   4  16        2.38        1.46      1.57 o 
   1   4  16        5.71        8.20      2.05 o 
   2   4  16        1.07       -1.28      1.28 o 
   3   4  16        6.72       11.12      2.58 o 
   4   4  16        2.39        1.48      1.89 o 
   5   4  16        4.26        7.58      3.27 o 
  -1   5  16        6.60        2.12      1.75 o 
   0   5  16       42.36       51.83      3.70 o 
   1   5  16        1.55        4.35      1.70 o 
   2   5  16       13.72       13.83      2.21 o 
   3   5  16        0.24       -1.52      1.52 o 
   4   5  16        5.99       11.71      3.62 o 
   5   5  16        1.83        6.54      3.27 o 
   1   6  16        5.76        7.59      2.11 o 
   2   6  16        0.10        2.01      1.62 o 
   3   6  16        0.02        1.51      1.76 o 
   0  -2  17       10.25       13.96      4.01 o 
   1  -2  17        4.31        4.85      2.71 o 
   2  -2  17       17.29       20.14      3.53 o 
  -1  -1  17        5.43        7.49      2.31 o 
   0  -1  17        8.04        5.50      1.91 o 
   1  -1  17        2.12        0.46      1.48 o 
   2  -1  17        0.64       -0.21      3.01 o 
   3  -1  17       46.54       52.77      4.63 o 
  -1   0  17       10.91       11.13      2.17 o 
   0   0  17        3.96        2.47      1.59 o 
   1   0  17       12.98       16.42      2.21 o 
   2   0  17        0.39        0.15      2.93 o 
   3   0  17        2.46        3.70      2.07 o 
   4   0  17        2.76        5.74      2.32 o 
  -1   1  17        0.85       -0.21      1.58 o 
   0   1  17        3.51        4.48      1.72 o 
   1   1  17        0.01        0.81      1.49 o 
   2   1  17        3.21        2.95      1.57 o 
   3   1  17        0.87       -1.52      1.64 o 
   4   1  17        3.29        1.53      2.07 o 
  -1   2  17        1.35       -0.27      1.57 o 
   0   2  17        9.18       10.47      2.07 o 
   1   2  17        3.10        0.03      1.38 o 
   2   2  17        0.39        1.74      1.52 o 
   3   2  17        0.34        0.00      1.83 o 
   4   2  17        4.73        4.44      2.58 o 
  -1   3  17       15.19       16.56      4.02 o 
   0   3  17        0.15       -0.11      1.56 o 
   1   3  17        0.23       -0.35      1.36 o 
   2   3  17        0.77       -0.13      1.57 o 
   3   3  17       12.35       13.53      2.68 o 
   4   3  17        0.56        1.94      1.88 o 
   0   4  17       11.96       10.51      2.18 o 
   1   4  17        1.20        0.77      2.90 o 
   2   4  17        1.62        3.36      1.61 o 
   3   4  17        0.37       -1.13      2.58 o 
                                                 
